# Supplementary material for: 4-[(2E)-2-(4-Chloro­benzyl­idene)hydrazinyl­idene]-1-methyl-1,4-dihydro­pyridine monohydrate
Source: Acta Crystallogr Sect E Struct Rep Online. 2010 May 12;66(Pt 6):o1324–5. doi: 10.1107/S1600536810015709 (PMC2979526; doi:10.1107/S1600536810015709)
Supplement: Supplementary file 1 [file e-66-o1324-sup1.cif]

##############################################################################
###                                                                        ###
###        Electronic paper (Acta Crystallographica Section E)             ###
###                                                                        ###
##############################################################################
#                                                                            #
# This CIF contains the data in a paper accepted for publication in Acta     #
# Crystallographica Section E. It conforms to the requirements of Notes      #
# for Authors for Section E, and has been peer reviewed under the auspices   #
# of the IUCr Commission on Journals.                                        #
#                                                                            #
# Full details of the Crystallographic Information File format               #
# are given in the paper "The Crystallographic Information File (CIF):       #
# a New Standard Archive File for Crystallography" by S. R. Hall, F. H.      #
# Allen and I. D. Brown [Acta Cryst. (1991), A47, 655-685].                  #
#                                                                            #
# The current version of the core CIF dictionary is obtainable from          #
# ftp://ftp.iucr.org/pub/cif_core.dic. The current version number is 2.4.    #
#                                                                            #
# Software is freely available for graphical display of the structure(s) in  #
# this CIF.  For information consult the CIF home page http://www.iucr.org/  #
# cif/home.html                                                              #
#                                                                            #
# This file may be used for bona fide research purposes within the           #
# scientific community so long as proper attribution is given to the journal # 
# article from which it was obtained.                                        #
#                                                                            #
##############################################################################
                                             
data_global
_audit_creation_method     'PLATON <TABLE ACC> option'
_journal_date_recd_electronic     2010-04-23
_journal_date_accepted     2010-04-28
_journal_name_full     'Acta Crystallographica, Section E'
_journal_year     2010
_journal_volume     66
_journal_issue      6
_journal_page_first     o1324
_journal_page_last     o1325
_journal_paper_category     QO
_journal_coeditor_code     SJ2782
_publ_contact_author_name     'Dr. Abdullah Ayd\?in'
_publ_contact_author_address
;
   Department of Science Education
   Faculty of Education
   Kastamonu University
   37200 Kastamonu
   Turkey
;
_publ_contact_author_email     aaydin@kastamonu.edu.tr
_publ_contact_author_fax     '+90-366-2123353'
_publ_contact_author_phone     '+90-366-2142312 '
_publ_section_title
;\
4-[(2<i>E</i>)-2-(4-Chlorobenzylidene)hydrazinylidene]-1-methyl-1,4-\
dihydropyridine monohydrate
;
loop_
    _publ_author_name
    _publ_author_footnote
    _publ_author_address
    'Abdullah Ayd\?in' .
;
   Department of Science Education
   Faculty of Education
   Kastamonu University
   37200 Kastamonu
   Turkey
;
    'Mehmet Akkurt' .
;
   Department of Physics
   Faculty of Arts and Sciences
   Erciyes University
   38039 Kayseri
   Turkey
;
    'Vildan Alpt\"uz\"un' .
;
   Department of Pharmaceutical Chemistry
   Faculty of Pharmacy
   Ege University
   35100 \'Izmir
   Turkey
;
    'Orhan B\"uy\"ukg\"ung\"or' .
;
   Department of Physics
   Faculty of Arts and Sciences
   Ondokuz May\?is University
   55139 Samsun
   Turkey
;
    'Ulrike Holzgrabe' .
;
   Institute of Pharmacy and Food Chemistry
   University of W\"urzburg
   Am Hubland 97074 W\"urzburg
   Germany
;
    'Krzysztof Radacki' .
;
   Institute of Inorganic Chemistry
   University of W\"urzburg
   Am Hubland 97074 W\"urzburg
   Germany
;
data_I
_chemical_name_systematic
;
4-[(2<i>E</i>)-2-(4-Chlorobenzylidene)hydrazinylidene]-1-methyl-
1,4-dihydropyridine monohydrate
;
_chemical_name_common     ?
_chemical_formula_moiety     'C13 H12 Cl N3, H2 O'
_chemical_formula_sum     'C13 H14 Cl N3 O'
_chemical_formula_structural     ?
_chemical_formula_iupac     'C13 H12 Cl N3, H2 O'
_chemical_formula_weight     263.72
_chemical_melting_point     ?
_symmetry_cell_setting     monoclinic
_symmetry_space_group_name_H-M     'P 21/c'
_symmetry_space_group_name_Hall     '-P 2ybc'
loop_
    _symmetry_equiv_pos_site_id
    _symmetry_equiv_pos_as_xyz
    1 x,y,z
    2 -x,1/2+y,1/2-z
    3 -x,-y,-z
    4 x,1/2-y,1/2+z
_cell_length_a     5.8492(4)
_cell_length_b     20.3101(10)
_cell_length_c     12.2035(7)
_cell_angle_alpha     90
_cell_angle_beta     113.855(4)
_cell_angle_gamma     90
_cell_volume     1325.90(14)
_cell_formula_units_Z     4
_cell_measurement_reflns_used     11448
_cell_measurement_theta_min     1.82
_cell_measurement_theta_max     27.28
_cell_measurement_temperature     296
_cell_special_details
;
;
_exptl_crystal_description     'needle'
_exptl_crystal_colour     'yellow'
_exptl_crystal_size_max     0.600
_exptl_crystal_size_mid     0.297
_exptl_crystal_size_min     0.040
_exptl_crystal_size_rad     ?
_exptl_crystal_density_diffrn     1.321
_exptl_crystal_density_meas     ?
_exptl_crystal_density_method     'Not Measured'
_exptl_crystal_F_000     552
loop_
    _exptl_crystal_face_index_h
    _exptl_crystal_face_index_k
    _exptl_crystal_face_index_l
    _exptl_crystal_face_perp_dist
    -2 26 1 0.1194
    0 -1 0 0.0657
    -2 9 1 0.1051
    13 -16 17 1.8056
    -9 -11 -20 0.7454
    7 30 -5 0.1410
    2 -9 -1 0.0963
_exptl_absorpt_coefficient_mu     0.280
_exptl_absorpt_correction_type     integration
_exptl_absorpt_process_details     '(X-RED32; Stoe & Cie, 2002)'
_exptl_absorpt_correction_T_min     0.905
_exptl_absorpt_correction_T_max     0.989
_exptl_special_details
;
;
_diffrn_ambient_temperature     296
_diffrn_radiation_type     'Mo K\a'
_diffrn_radiation_wavelength     0.71073
_diffrn_radiation_monochromator     'plane graphite'
_diffrn_measurement_device_type     'Stoe IPDS 2'
_diffrn_measurement_device     '2-circle goniometer'
_diffrn_measurement_method     '\w scans'
_diffrn_detector_area_resol_mean     6.67
_diffrn_reflns_number     14028
_diffrn_reflns_av_R_equivalents     0.0635
_diffrn_reflns_av_sigmaI/netI     0.0525
_diffrn_reflns_theta_min     2.01
_diffrn_reflns_theta_max     26.50
_diffrn_reflns_theta_full     26.50
_diffrn_measured_fraction_theta_max     1.000
_diffrn_measured_fraction_theta_full     1.000
_diffrn_reflns_limit_h_min     -7
_diffrn_reflns_limit_h_max     7
_diffrn_reflns_limit_k_min     -25
_diffrn_reflns_limit_k_max     25
_diffrn_reflns_limit_l_min     -15
_diffrn_reflns_limit_l_max     15
_diffrn_reflns_reduction_process
;
;
_refine_special_details
;
Refinement on <i>F</i>^2^ for ALL reflections except those flagged by the user
for potential systematic errors. Weighted <i>R</i>-factors wR and all
goodnesses of fit <i>S</i> are based on <i>F</i>^2^, conventional
<i>R</i>-factors <i>R</i> are based on <i>F</i>, with <i>F</i> set to zero for
negative <i>F</i>^2^. The observed criterion of <i>F</i>^2^ > \s(<i>F</i>^2^)
is used only for calculating -<i>R</i>-factor-obs etc. and is not relevant to
the choice of reflections for refinement. <i>R</i>-factors based on
<i>F</i>^2^ are statistically about twice as large as those based on <i>F</i>,
and <i>R</i>-factors based on ALL data will be even larger.
;
_reflns_number_total     2759
_reflns_number_gt     1746
_reflns_threshold_expression     I>2\s(I)
_refine_ls_structure_factor_coef     Fsqd
_refine_ls_matrix_type     full
_refine_ls_R_factor_all     0.0877
_refine_ls_R_factor_gt     0.0446
_refine_ls_wR_factor_gt     0.0829
_refine_ls_wR_factor_ref     0.0947
_refine_ls_goodness_of_fit_ref     0.952
_refine_ls_restrained_S_all     0.952
_refine_ls_number_reflns     2759
_refine_ls_number_parameters     170
_refine_ls_number_restraints     0
_refine_ls_number_constraints     ?
_refine_ls_hydrogen_treatment     mixed
_refine_ls_weighting_scheme     calc
_refine_ls_weighting_details
                 'calc w=1/[\s^2^(Fo^2^)+(0.0426P)^2^] where P=(Fo^2^+2Fc^2^)/3'
_atom_sites_solution_hydrogens     geom
_atom_sites_solution_primary     direct
_atom_sites_solution_secondary     difmap
_refine_ls_shift/su_max     0.000
_refine_ls_shift/su_mean     0.000
_refine_diff_density_max     0.160
_refine_diff_density_min     -0.182
_refine_ls_extinction_method     none
_refine_ls_abs_structure_details     ?
_refine_ls_abs_structure_Flack     .
loop_
    _atom_type_symbol
    _atom_type_description
    _atom_type_scat_dispersion_real
    _atom_type_scat_dispersion_imag
    _atom_type_scat_source
    O O 0.0106 0.0060 'International Tables Vol C Tables 4.2.6.8 and 6.1.1.4'
    N N 0.0061 0.0033 'International Tables Vol C Tables 4.2.6.8 and 6.1.1.4'
    Cl Cl 0.1484 0.1585 'International Tables Vol C Tables 4.2.6.8 and 6.1.1.4'
    H H 0.0000 0.0000 'International Tables Vol C Tables 4.2.6.8 and 6.1.1.4'
    C C 0.0033 0.0016 'International Tables Vol C Tables 4.2.6.8 and 6.1.1.4'
_computing_data_collection     'X-AREA (Stoe & Cie, 2002)'
_computing_cell_refinement     'X-AREA (Stoe & Cie, 2002)'
_computing_data_reduction     'X-RED32 (Stoe & Cie, 2002)'
_computing_structure_solution     'SIR97 (Altomare <i>et al.</i>,  1999)'
_computing_structure_refinement     'SHELXL97 (Sheldrick, 2008)'
_computing_molecular_graphics     'ORTEP-3 for Windows (Farrugia, 1997)'
_computing_publication_material     'WinGX (Farrugia, 1999)'
loop_
    _atom_site_type_symbol
    _atom_site_label
    _atom_site_fract_x
    _atom_site_fract_y
    _atom_site_fract_z
    _atom_site_U_iso_or_equiv
    _atom_site_thermal_displace_type
    _atom_site_calc_flag
    _atom_site_refinement_flags
    _atom_site_occupancy
    Cl Cl1 1.22894(12) 0.72508(3) 0.80784(5) 0.0626(2) Uani . . 1.000
    N N1 0.3123(3) 0.56701(10) 0.35465(13) 0.0453(6) Uani . . 1.000
    N N2 0.0774(3) 0.54841(9) 0.27204(13) 0.0441(6) Uani . . 1.000
    N N3 0.0599(4) 0.39257(9) 0.05147(14) 0.0478(6) Uani . . 1.000
    C C1 0.5371(4) 0.63831(11) 0.52012(15) 0.0414(7) Uani . . 1.000
    C C2 0.5222(4) 0.69371(12) 0.58483(16) 0.0452(7) Uani . . 1.000
    C C3 0.7336(4) 0.72021(11) 0.67306(16) 0.0466(7) Uani . . 1.000
    C C4 0.9614(4) 0.69105(12) 0.69752(16) 0.0449(7) Uani . . 1.000
    C C5 0.9807(4) 0.63606(12) 0.63540(16) 0.0460(8) Uani . . 1.000
    C C6 0.7697(4) 0.60996(12) 0.54740(16) 0.0460(7) Uani . . 1.000
    C C7 0.3079(4) 0.61193(11) 0.42743(16) 0.0435(7) Uani . . 1.000
    C C8 0.0859(4) 0.49832(11) 0.20400(15) 0.0396(7) Uani . . 1.000
    C C9 0.3019(4) 0.46263(11) 0.21152(16) 0.0437(7) Uani . . 1.000
    C C10 0.2819(4) 0.41223(12) 0.13694(18) 0.0480(7) Uani . . 1.000
    C C11 -0.1504(4) 0.42521(12) 0.04046(17) 0.0473(7) Uani . . 1.000
    C C12 -0.1430(4) 0.47578(12) 0.11261(16) 0.0449(7) Uani . . 1.000
    C C13 0.0497(5) 0.33651(13) -0.0272(2) 0.0668(10) Uani . . 1.000
    O O1 0.6224(4) 0.61903(10) 0.21954(15) 0.0611(7) Uani . . 1.000
    H H2 0.36750 0.71300 0.56810 0.0540 Uiso calc R 1.000
    H H3 0.72240 0.75730 0.71540 0.0560 Uiso calc R 1.000
    H H5 1.13590 0.61680 0.65300 0.0550 Uiso calc R 1.000
    H H6 0.78280 0.57290 0.50560 0.0550 Uiso calc R 1.000
    H H7 0.15450 0.62820 0.42110 0.0520 Uiso calc R 1.000
    H H9 0.45830 0.47440 0.26870 0.0520 Uiso calc R 1.000
    H H10 0.42620 0.38990 0.14420 0.0580 Uiso calc R 1.000
    H H11 -0.30330 0.41230 -0.01840 0.0570 Uiso calc R 1.000
    H H12 -0.29140 0.49680 0.10280 0.0540 Uiso calc R 1.000
    H H13A 0.18000 0.34090 -0.05550 0.1000 Uiso calc R 1.000
    H H13B -0.10970 0.33600 -0.09420 0.1000 Uiso calc R 1.000
    H H13C 0.07200 0.29620 0.01700 0.1000 Uiso calc R 1.000
    H H1A 0.551(6) 0.6046(17) 0.262(2) 0.0920 Uiso . . 1.000
    H H1B 0.768(6) 0.5959(17) 0.242(2) 0.0920 Uiso . . 1.000
loop_
    _atom_site_aniso_label
    _atom_site_aniso_U_11
    _atom_site_aniso_U_22
    _atom_site_aniso_U_33
    _atom_site_aniso_U_12
    _atom_site_aniso_U_13
    _atom_site_aniso_U_23
    Cl1 0.0551(4) 0.0646(4) 0.0574(3) -0.0114(3) 0.0116(2) -0.0153(3)
    N1 0.0411(10) 0.0499(12) 0.0415(8) -0.0024(9) 0.0133(7) -0.0039(8)
    N2 0.0365(10) 0.0484(12) 0.0446(8) -0.0022(9) 0.0135(7) -0.0053(8)
    N3 0.0558(12) 0.0433(12) 0.0455(9) -0.0060(10) 0.0216(8) -0.0054(8)
    C1 0.0461(13) 0.0438(13) 0.0351(9) -0.0015(11) 0.0173(9) 0.0023(8)
    C2 0.0453(13) 0.0457(14) 0.0446(10) 0.0042(11) 0.0182(9) 0.0017(9)
    C3 0.0577(14) 0.0395(13) 0.0434(10) 0.0004(12) 0.0212(10) -0.0043(9)
    C4 0.0472(13) 0.0469(14) 0.0387(10) -0.0069(11) 0.0154(9) 0.0011(9)
    C5 0.0431(13) 0.0481(15) 0.0456(11) 0.0046(11) 0.0167(10) -0.0020(9)
    C6 0.0485(14) 0.0474(14) 0.0406(10) 0.0035(11) 0.0164(9) -0.0065(9)
    C7 0.0422(12) 0.0473(14) 0.0429(10) 0.0003(11) 0.0191(9) -0.0014(9)
    C8 0.0393(12) 0.0407(13) 0.0388(9) -0.0004(10) 0.0158(8) 0.0028(9)
    C9 0.0374(12) 0.0458(14) 0.0428(10) -0.0013(10) 0.0110(9) 0.0001(9)
    C10 0.0456(13) 0.0460(14) 0.0545(11) 0.0041(11) 0.0223(10) 0.0025(10)
    C11 0.0424(13) 0.0503(15) 0.0437(10) -0.0070(12) 0.0118(9) -0.0004(10)
    C12 0.0357(12) 0.0511(15) 0.0439(10) -0.0021(11) 0.0120(9) -0.0015(9)
    C13 0.084(2) 0.0570(17) 0.0615(14) -0.0065(15) 0.0316(14) -0.0174(12)
    O1 0.0514(11) 0.0661(13) 0.0668(10) 0.0032(9) 0.0250(8) 0.0088(8)
_geom_special_details
;
Bond distances, angles etc. have been calculated using the rounded fractional
coordinates. All su's are estimated from the variances of the (full)
variance-covariance matrix. The cell esds are taken into account in the
estimation of distances, angles and torsion angles
;
loop_
    _geom_bond_atom_site_label_1
    _geom_bond_atom_site_label_2
    _geom_bond_site_symmetry_1
    _geom_bond_site_symmetry_2
    _geom_bond_distance
    _geom_bond_publ_flag
    Cl1 C4 . . 1.742(2) no
    O1 H1B . . 0.91(4) no
    O1 H1A . . 0.84(3) no
    N1 N2 . . 1.388(2) no
    N1 C7 . . 1.281(3) no
    N2 C8 . . 1.327(3) no
    N3 C10 . . 1.356(3) no
    N3 C11 . . 1.355(3) no
    N3 C13 . . 1.475(3) no
    C1 C2 . . 1.398(3) no
    C1 C7 . . 1.462(3) no
    C1 C6 . . 1.388(3) no
    C2 C3 . . 1.379(3) no
    C3 C4 . . 1.376(3) no
    C4 C5 . . 1.380(3) no
    C5 C6 . . 1.373(3) no
    C8 C9 . . 1.427(3) no
    C8 C12 . . 1.428(3) no
    C9 C10 . . 1.343(3) no
    C11 C12 . . 1.342(3) no
    C2 H2 . . 0.9300 no
    C3 H3 . . 0.9300 no
    C5 H5 . . 0.9300 no
    C6 H6 . . 0.9300 no
    C7 H7 . . 0.9300 no
    C9 H9 . . 0.9300 no
    C10 H10 . . 0.9300 no
    C11 H11 . . 0.9300 no
    C12 H12 . . 0.9300 no
    C13 H13C . . 0.9600 no
    C13 H13A . . 0.9600 no
    C13 H13B . . 0.9600 no
loop_
    _geom_contact_atom_site_label_1
    _geom_contact_atom_site_label_2
    _geom_contact_distance
    _geom_contact_site_symmetry_1
    _geom_contact_site_symmetry_2
    _geom_contact_publ_flag
    Cl1 C2 3.521(2) . 4_665 no
    Cl1 C7 3.572(2) . 4_665 no
    Cl1 H10 2.9800 . 3_766 no
    O1 N2 2.859(3) . 1_655 no
    O1 C11 3.378(3) . 3_565 no
    O1 N1 3.089(3) . . no
    O1 H13B 2.9100 . 3_565 no
    O1 H3 2.5800 . 4_564 no
    O1 H11 2.4900 . 3_565 no
    O1 H13A 2.8100 . 3_665 no
    N1 O1 3.089(3) . . no
    N2 O1 2.859(3) . 1_455 no
    N1 H1A 2.26(3) . . no
    N1 H6 2.6200 . . no
    N1 H9 2.4700 . . no
    N2 H1B 1.95(4) . 1_455 no
    C2 Cl1 3.521(2) . 4_464 no
    C3 C10 3.576(3) . 3_666 no
    C3 C13 3.490(4) . 2_655 no
    C4 C13 3.598(3) . 2_655 no
    C4 C10 3.582(3) . 3_666 no
    C5 C8 3.473(3) . 3_666 no
    C5 C9 3.569(3) . 3_666 no
    C6 C9 3.464(3) . 3_666 no
    C6 C8 3.561(3) . 3_666 no
    C7 Cl1 3.572(2) . 4_464 no
    C8 C11 3.516(3) . 3_565 no
    C8 C6 3.561(3) . 3_666 no
    C8 C5 3.473(3) . 3_666 no
    C9 C5 3.569(3) . 3_666 no
    C9 C6 3.464(3) . 3_666 no
    C10 C4 3.582(3) . 3_666 no
    C10 C3 3.576(3) . 3_666 no
    C11 C8 3.516(3) . 3_565 no
    C11 O1 3.378(3) . 3_565 no
    C13 C4 3.598(3) . 2_645 no
    C13 C3 3.490(4) . 2_645 no
    C3 H13A 2.9800 . 2_655 no
    C7 H1B 3.07(3) . 1_455 no
    C7 H1A 2.91(3) . . no
    C8 H1B 2.88(4) . 1_455 no
    C12 H1B 3.06(3) . 1_455 no
    H1A N1 2.26(3) . . no
    H1A C7 2.91(3) . . no
    H1B H12 2.5700 . 1_655 no
    H1B N2 1.95(4) . 1_655 no
    H1B C7 3.07(3) . 1_655 no
    H1B C8 2.88(4) . 1_655 no
    H1B C12 3.06(3) . 1_655 no
    H1B H7 2.5100 . 1_655 no
    H2 H7 2.4300 . . no
    H3 O1 2.5800 . 4_565 no
    H6 N1 2.6200 . . no
    H7 H1B 2.5100 . 1_455 no
    H7 H2 2.4300 . . no
    H9 N1 2.4700 . . no
    H10 H13A 2.4800 . . no
    H10 Cl1 2.9800 . 3_766 no
    H11 H13B 2.3200 . . no
    H11 O1 2.4900 . 3_565 no
    H12 H1B 2.5700 . 1_455 no
    H13A H10 2.4800 . . no
    H13A C3 2.9800 . 2_645 no
    H13A O1 2.8100 . 3_665 no
    H13B H11 2.3200 . . no
    H13B O1 2.9100 . 3_565 no
loop_
    _geom_angle_atom_site_label_1
    _geom_angle_atom_site_label_2
    _geom_angle_atom_site_label_3
    _geom_angle_site_symmetry_1
    _geom_angle_site_symmetry_2
    _geom_angle_site_symmetry_3
    _geom_angle
    _geom_angle_publ_flag
    H1A O1 H1B . . . 106(3) no
    N2 N1 C7 . . . 113.95(19) no
    N1 N2 C8 . . . 112.75(18) no
    C10 N3 C13 . . . 120.1(2) no
    C11 N3 C13 . . . 121.1(2) no
    C10 N3 C11 . . . 118.73(19) no
    C2 C1 C6 . . . 118.52(19) no
    C6 C1 C7 . . . 122.5(2) no
    C2 C1 C7 . . . 119.0(2) no
    C1 C2 C3 . . . 121.0(2) no
    C2 C3 C4 . . . 119.0(2) no
    Cl1 C4 C5 . . . 119.88(18) no
    C3 C4 C5 . . . 121.1(2) no
    Cl1 C4 C3 . . . 119.03(17) no
    C4 C5 C6 . . . 119.7(2) no
    C1 C6 C5 . . . 120.7(2) no
    N1 C7 C1 . . . 121.9(2) no
    N2 C8 C12 . . . 118.3(2) no
    C9 C8 C12 . . . 114.43(19) no
    N2 C8 C9 . . . 127.27(19) no
    C8 C9 C10 . . . 120.8(2) no
    N3 C10 C9 . . . 122.7(2) no
    N3 C11 C12 . . . 121.5(2) no
    C8 C12 C11 . . . 122.0(2) no
    C1 C2 H2 . . . 120.00 no
    C3 C2 H2 . . . 120.00 no
    C4 C3 H3 . . . 120.00 no
    C2 C3 H3 . . . 120.00 no
    C4 C5 H5 . . . 120.00 no
    C6 C5 H5 . . . 120.00 no
    C5 C6 H6 . . . 120.00 no
    C1 C6 H6 . . . 120.00 no
    N1 C7 H7 . . . 119.00 no
    C1 C7 H7 . . . 119.00 no
    C10 C9 H9 . . . 120.00 no
    C8 C9 H9 . . . 120.00 no
    N3 C10 H10 . . . 119.00 no
    C9 C10 H10 . . . 119.00 no
    C12 C11 H11 . . . 119.00 no
    N3 C11 H11 . . . 119.00 no
    C8 C12 H12 . . . 119.00 no
    C11 C12 H12 . . . 119.00 no
    N3 C13 H13B . . . 109.00 no
    N3 C13 H13C . . . 109.00 no
    N3 C13 H13A . . . 109.00 no
    H13A C13 H13C . . . 110.00 no
    H13B C13 H13C . . . 110.00 no
    H13A C13 H13B . . . 109.00 no
loop_
    _geom_torsion_atom_site_label_1
    _geom_torsion_atom_site_label_2
    _geom_torsion_atom_site_label_3
    _geom_torsion_atom_site_label_4
    _geom_torsion_site_symmetry_1
    _geom_torsion_site_symmetry_2
    _geom_torsion_site_symmetry_3
    _geom_torsion_site_symmetry_4
    _geom_torsion
    _geom_torsion_publ_flag
    C7 N1 N2 C8 . . . . -174.99(18) no
    N2 N1 C7 C1 . . . . -179.43(18) no
    N1 N2 C8 C12 . . . . -178.00(18) no
    N1 N2 C8 C9 . . . . 2.6(3) no
    C13 N3 C11 C12 . . . . 179.2(2) no
    C10 N3 C11 C12 . . . . -0.6(3) no
    C11 N3 C10 C9 . . . . 0.3(3) no
    C13 N3 C10 C9 . . . . -179.5(2) no
    C2 C1 C6 C5 . . . . -0.5(3) no
    C7 C1 C2 C3 . . . . 180.0(2) no
    C7 C1 C6 C5 . . . . -179.8(2) no
    C2 C1 C7 N1 . . . . 170.6(2) no
    C6 C1 C2 C3 . . . . 0.7(3) no
    C6 C1 C7 N1 . . . . -10.1(3) no
    C1 C2 C3 C4 . . . . -0.4(3) no
    C2 C3 C4 C5 . . . . 0.0(3) no
    C2 C3 C4 Cl1 . . . . 179.29(17) no
    C3 C4 C5 C6 . . . . 0.2(3) no
    Cl1 C4 C5 C6 . . . . -179.11(17) no
    C4 C5 C6 C1 . . . . 0.1(3) no
    N2 C8 C9 C10 . . . . 179.3(2) no
    N2 C8 C12 C11 . . . . -179.7(2) no
    C9 C8 C12 C11 . . . . -0.2(3) no
    C12 C8 C9 C10 . . . . -0.2(3) no
    C8 C9 C10 N3 . . . . 0.1(3) no
    N3 C11 C12 C8 . . . . 0.5(3) no
loop_
    _geom_hbond_atom_site_label_D
    _geom_hbond_atom_site_label_H
    _geom_hbond_atom_site_label_A
    _geom_hbond_site_symmetry_A
    _geom_hbond_distance_DH
    _geom_hbond_distance_HA
    _geom_hbond_distance_DA
    _geom_hbond_angle_DHA
    _geom_hbond_publ_flag
    O1 H1A N1 . 0.84(3) 2.26(3) 3.089(3) 173(3) yes
    O1 H1B N2 1_655 0.91(4) 1.95(4) 2.859(3) 174(2) yes
    C3 H3 O1 4_565 0.93 2.58 3.421(3) 150 yes
    C11 H11 O1 3_565 0.93 2.49 3.378(3) 159 yes
