# Supplementary material for: 4-[(2E)-2-(4-Chloro­benzyl­idene)hydrazinyl­idene]-1-methyl-1,4-dihydro­pyridine monohydrate
Source: Acta Crystallogr Sect E Struct Rep Online. 2010 May 12;66(Pt 6):o1324–5. doi: 10.1107/S1600536810015709 (PMC2979526; doi:10.1107/S1600536810015709)
Supplement: Supplementary file 2 [file e-66-o1324-Isup2.hkl]

# 
# h,k,l, Fc-squared, Fo-squared, sigma(Fo-squared) and status flag 
# 
data_I
_shelx_title ' TEST STRUCTURE D:\DATA\AAYDIN16_DENE2\AAYDIN16' 
_shelx_refln_list_code          4 
_shelx_F_calc_maximum      157.58 
_exptl_crystal_F_000       552.00 
_reflns_d_resolution_high  0.7964 
 
loop_ 
 _symmetry_equiv_pos_as_xyz 
 'x, y, z' 
 '-x, y+1/2, -z+1/2' 
 '-x, -y, -z' 
 'x, -y-1/2, z-1/2' 
 
_cell_length_a     5.8492 
_cell_length_b    20.3101 
_cell_length_c    12.2035 
_cell_angle_alpha  90.000 
_cell_angle_beta  113.855 
_cell_angle_gamma  90.000 
 
_shelx_F_squared_multiplier     1.000 
 
loop_ 
 _refln_index_h 
 _refln_index_k 
 _refln_index_l 
 _refln_F_squared_calc 
 _refln_F_squared_meas 
 _refln_F_squared_sigma 
 _refln_observed_status 
   1   0   0     4040.49     3660.92    160.52 o 
   2   0   0     1378.15     1236.85     36.63 o 
   3   0   0      274.68      287.70     15.92 o 
   4   0   0      561.13      575.00     43.13 o 
   5   0   0      118.04      111.91     15.11 o 
   6   0   0       16.86       22.67     10.63 o 
   1   1   0       47.54       47.05     13.31 o 
   2   1   0      364.49      399.99     13.88 o 
   3   1   0     1434.67     1364.10     13.23 o 
   4   1   0      139.48      162.19     12.23 o 
   5   1   0       69.64       58.01      9.42 o 
   6   1   0        0.93        3.34      7.76 o 
   0   2   0      105.53      141.22     34.72 o 
   1   2   0      490.13      500.13     17.52 o 
   2   2   0       76.62       75.32     10.40 o 
   3   2   0      157.65      148.99      9.42 o 
   4   2   0     1094.07     1048.15     12.47 o 
   5   2   0      345.33      340.21      9.58 o 
   6   2   0       14.72       29.73      8.31 o 
   1   3   0     1349.92     1383.78     38.63 o 
   2   3   0      272.76      250.70     13.92 o 
   3   3   0      443.86      415.76     12.04 o 
   4   3   0      212.62      220.36      8.94 o 
   5   3   0      249.37      256.48     16.96 o 
   6   3   0      118.88      106.72     14.20 o 
   0   4   0     1724.69     1703.74     41.32 o 
   1   4   0      398.10      417.03     19.89 o 
   2   4   0     1880.52     2041.22     85.37 o 
   3   4   0      675.20      734.43     17.79 o 
   4   4   0       14.82       24.32     11.68 o 
   5   4   0        6.19       25.67     16.09 o 
   6   4   0       41.16       49.13      8.67 o 
   1   5   0     3943.51     3995.03     92.86 o 
   2   5   0      974.19     1078.10     55.14 o 
   3   5   0      421.95      530.60     16.77 o 
   4   5   0       37.85       37.60      9.81 o 
   5   5   0       52.16       57.25      9.76 o 
   6   5   0       48.19       45.60     11.69 o 
   0   6   0     2522.59     2139.46     37.96 o 
   1   6   0      426.85      421.67     26.01 o 
   2   6   0     5510.99     6000.58    141.24 o 
   3   6   0       23.82       10.79     11.96 o 
   4   6   0       59.43       56.68     10.27 o 
   5   6   0        3.74       -6.31     10.46 o 
   6   6   0        5.96       15.86     10.39 o 
   1   7   0      108.05      104.34     16.51 o 
   2   7   0       37.05       52.87     10.93 o 
   3   7   0      345.60      398.53     19.11 o 
   4   7   0        1.99        9.15     11.44 o 
   5   7   0        1.57        3.14      9.52 o 
   6   7   0        3.49        9.43     11.60 o 
   0   8   0      892.19      812.38     23.34 o 
   1   8   0        9.36       14.78     13.49 o 
   2   8   0       46.79       42.91     12.61 o 
   3   8   0        3.41        5.75     11.51 o 
   4   8   0        0.45       -3.18     10.68 o 
   5   8   0       81.70       83.74     10.54 o 
   6   8   0       16.14       16.19      9.03 o 
   1   9   0        0.33        6.71     12.90 o 
   2   9   0      546.19      557.68     16.26 o 
   3   9   0        1.05        9.82     10.37 o 
   4   9   0        4.35        4.75     10.51 o 
   5   9   0       16.14       28.14      9.42 o 
   6   9   0        5.11       17.34     10.78 o 
   0  10   0      827.38      801.70     23.98 o 
   1  10   0       11.56       10.08     15.34 o 
   2  10   0       28.49       26.31     12.39 o 
   3  10   0        0.95       -8.65     12.17 o 
   4  10   0       13.99       29.93      9.61 o 
   5  10   0        7.07       11.85      9.62 o 
   6  10   0       15.39        3.24      9.33 o 
   1  11   0      427.00      435.95     16.61 o 
   2  11   0       33.89       13.13     17.56 o 
   3  11   0       68.64       67.51      9.93 o 
   4  11   0        7.09       17.57      9.63 o 
   5  11   0        9.38       22.15     11.08 o 
   6  11   0       10.68        9.57      8.93 o 
   0  12   0     1003.33     1017.64     20.56 o 
   1  12   0      174.84      174.51     12.11 o 
   2  12   0        0.41        5.52     16.92 o 
   3  12   0       33.95       36.67     11.98 o 
   4  12   0       41.76       45.72      9.22 o 
   5  12   0        0.44       10.30      9.57 o 
   1  13   0      245.57      226.61     13.72 o 
   2  13   0       27.16       27.83     13.22 o 
   3  13   0       51.88       57.46     11.88 o 
   4  13   0       75.23       64.33     13.70 o 
   5  13   0       31.07       43.72     11.39 o 
   0  14   0       37.30       49.27     15.25 o 
   1  14   0        4.34        5.09     10.69 o 
   2  14   0       62.58       39.44     15.87 o 
   3  14   0       34.61       32.23     10.34 o 
   4  14   0       34.13       47.16     14.69 o 
   5  14   0        0.98        0.91     11.88 o 
   1  15   0      154.60      170.44     12.71 o 
   2  15   0       17.87       32.83     11.74 o 
   3  15   0        1.86       -1.75      9.12 o 
   4  15   0       66.70       75.07     12.09 o 
   5  15   0        0.21       19.34     15.51 o 
   0  16   0       11.98       11.12     13.49 o 
   1  16   0        4.64       21.86     11.78 o 
   2  16   0      522.22      505.74     15.43 o 
   3  16   0        7.16        6.72      9.53 o 
   4  16   0       68.63       82.85     11.62 o 
   5  16   0        0.71       -1.12     12.95 o 
   1  17   0        0.43        9.32     11.92 o 
   2  17   0        1.08       24.18     14.32 o 
   3  17   0        3.37       -1.37      9.46 o 
   4  17   0        7.35        6.86     14.16 o 
   5  17   0       53.17       45.70     15.64 o 
   0  18   0      240.87      229.10     14.30 o 
   1  18   0       68.03       71.36     14.05 o 
   2  18   0      279.54      287.79     11.19 o 
   3  18   0       20.84       18.41      9.54 o 
   4  18   0        2.86       17.17     21.21 o 
   1  19   0      212.69      216.57     14.18 o 
   2  19   0        8.68        4.48     10.71 o 
   3  19   0       79.35       85.40     11.92 o 
   4  19   0        0.04        8.57     15.09 o 
   0  20   0       66.87       74.86     15.87 o 
   1  20   0       10.07       10.81     13.29 o 
   2  20   0      280.06      297.95     12.45 o 
   3  20   0       10.64       15.83     11.94 o 
   4  20   0        1.30       17.54     14.96 o 
   1  21   0        4.70       12.40     13.47 o 
   2  21   0       99.08      107.60     11.78 o 
   3  21   0        0.60       -1.17      9.33 o 
   0  22   0       34.05       36.40     15.95 o 
   1  22   0        5.76       -3.02     13.78 o 
   2  22   0        0.53       21.02     13.63 o 
   3  22   0        0.64        9.84     10.38 o 
   1  23   0       10.32       10.74     13.53 o 
   2  23   0        0.12       -5.71     13.97 o 
   0  24   0       32.36       38.24     16.65 o 
   1  24   0        0.08        4.75     13.98 o 
   2  24   0        2.30       16.41     14.51 o 
   1  25   0       20.32       21.26     14.53 o 
  -6   1   1       36.65       46.88      7.72 o 
  -5   1   1      145.39      140.04      7.54 o 
  -4   1   1      296.07      273.51      8.92 o 
  -3   1   1        6.78       13.10     10.18 o 
  -2   1   1      116.56      113.06     13.03 o 
  -1   1   1    10795.61     9804.11    299.52 o 
   0   1   1      323.21      323.93     10.30 o 
   1   1   1       66.49       71.96     12.10 o 
   2   1   1       28.52       26.59      9.24 o 
   3   1   1      119.04      117.63     10.16 o 
   4   1   1     1588.35     1551.49     28.91 o 
   5   1   1      112.37      122.77     10.06 o 
   6   1   1        8.51       15.82      7.94 o 
  -6   2   1        0.03       -5.16      7.60 o 
  -5   2   1       27.52       28.52      7.76 o 
  -4   2   1       10.39       19.88      8.59 o 
  -3   2   1      303.22      319.35     10.06 o 
  -2   2   1      150.54      139.56     13.27 o 
  -1   2   1      968.97      962.53     16.46 o 
   0   2   1     1389.70     1394.35     20.42 o 
   1   2   1     1629.90     1633.57     26.60 o 
   2   2   1      179.98      190.54     10.43 o 
   3   2   1       12.74       10.49      8.49 o 
   4   2   1     1926.59     1929.96     34.11 o 
   5   2   1        0.59       10.17      8.16 o 
   6   2   1        0.06        4.49     11.28 o 
  -6   3   1       43.54       49.68     10.04 o 
  -5   3   1        9.04        8.29      7.64 o 
  -4   3   1      110.69      101.29     10.48 o 
  -3   3   1      182.45      197.79     10.91 o 
  -2   3   1        7.99        8.49     11.90 o 
  -1   3   1       20.23       28.52     12.79 o 
   0   3   1     2232.48     2339.42     24.25 o 
   1   3   1     3849.52     3852.83     45.98 o 
   2   3   1      171.08      173.48     10.50 o 
   3   3   1      112.64      123.39      9.07 o 
   4   3   1        1.34       13.52      7.17 o 
   5   3   1       24.15       28.55     10.18 o 
   6   3   1        9.22       14.39      9.36 o 
  -6   4   1       43.02       61.89     10.17 o 
  -5   4   1      157.61      153.46     13.59 o 
  -4   4   1      561.08      547.25     20.15 o 
  -3   4   1        1.81        1.75      9.43 o 
  -2   4   1      777.49      698.93     14.45 o 
  -1   4   1     1029.99     1101.46     29.99 o 
   0   4   1     5386.91     5629.31     81.82 o 
   1   4   1       23.01       21.21     12.36 o 
   2   4   1      790.06      899.32     37.29 o 
   3   4   1      167.95      167.04      9.30 o 
   4   4   1        8.76        9.32     12.07 o 
   5   4   1       56.13       65.84      9.01 o 
   6   4   1        6.56       13.83      8.66 o 
  -6   5   1        0.04       -2.54      9.95 o 
  -5   5   1        1.58       19.79      9.06 o 
  -4   5   1       79.75       78.54      9.81 o 
  -3   5   1     1300.40     1289.38     55.17 o 
  -2   5   1     1408.18     1439.91     30.33 o 
  -1   5   1      258.72      304.70     28.57 o 
   0   5   1      271.75      273.44     15.18 o 
   1   5   1      874.41      822.47     14.97 o 
   2   5   1      510.83      612.30     32.94 o 
   3   5   1      953.84     1027.00     56.72 o 
   4   5   1        4.06       10.01      9.28 o 
   5   5   1       21.81       30.05      8.57 o 
   6   5   1        0.93       10.60      9.95 o 
  -6   6   1        1.78        8.81      7.77 o 
  -5   6   1        9.05       20.53     10.13 o 
  -4   6   1      103.46      108.37     10.39 o 
  -3   6   1        2.66       12.40     10.28 o 
  -2   6   1      845.79      787.98     14.59 o 
  -1   6   1       46.83       51.03     25.56 o 
   0   6   1     5431.38     5158.23    108.52 o 
   1   6   1     3350.39     3199.77     98.19 o 
   2   6   1     2645.38     2765.32     91.60 o 
   3   6   1        5.24        5.76     11.07 o 
   4   6   1       41.97       69.10     10.90 o 
   5   6   1       17.54        8.78      9.64 o 
   6   6   1        0.06        7.18      9.05 o 
  -6   7   1       22.80       22.36      8.52 o 
  -5   7   1        1.43       11.61      9.17 o 
  -4   7   1      409.17      415.51     24.64 o 
  -3   7   1        0.08       13.00     10.75 o 
  -2   7   1      948.11      967.85     14.95 o 
  -1   7   1        1.14       -1.36     21.66 o 
   0   7   1      129.47      120.07     14.00 o 
   1   7   1        1.35        3.18     10.11 o 
   2   7   1      285.36      294.49     10.04 o 
   3   7   1      359.30      380.37     26.17 o 
   4   7   1       33.11       48.97     10.28 o 
   5   7   1      113.31      121.29     10.39 o 
   6   7   1       27.94       30.04      9.63 o 
  -6   8   1       37.04       39.95      9.38 o 
  -5   8   1       52.22       57.73     10.48 o 
  -4   8   1      118.78      121.29     11.37 o 
  -3   8   1      586.68      579.72     12.81 o 
  -2   8   1      259.37      252.31     14.59 o 
  -1   8   1      870.73      856.41     29.13 o 
   0   8   1     1606.39     1556.94     36.54 o 
   1   8   1       63.55       78.34     11.10 o 
   2   8   1      955.80      927.93     16.00 o 
   3   8   1       12.36       15.47      9.35 o 
   4   8   1      428.76      455.25     29.50 o 
   5   8   1        0.01        2.83     10.88 o 
   6   8   1      145.49      152.16     17.61 o 
  -6   9   1       54.06       44.20      8.90 o 
  -5   9   1        2.12       -2.84      8.71 o 
  -4   9   1       14.06       36.03     10.66 o 
  -3   9   1       84.14       87.02     10.70 o 
  -2   9   1      256.60      261.48     17.76 o 
  -1   9   1     1076.44      993.04     20.50 o 
   0   9   1        1.00        3.50     11.09 o 
   1   9   1     1311.24     1232.53     28.95 o 
   2   9   1        4.51        5.96     10.34 o 
   3   9   1       70.79       92.29     11.58 o 
   4   9   1       25.11       18.12     10.63 o 
   5   9   1        3.62       15.44     10.71 o 
   6   9   1        3.92       17.93     11.24 o 
  -6  10   1        4.54        6.80      9.42 o 
  -5  10   1       61.67       52.16      8.93 o 
  -4  10   1      186.17      200.06      9.44 o 
  -3  10   1      323.53      345.70     11.35 o 
  -2  10   1      985.94      894.09     19.33 o 
  -1  10   1      912.55      845.55     26.14 o 
   0  10   1     1785.61     1833.65     39.49 o 
   1  10   1        6.13        4.64     12.40 o 
   2  10   1      843.80      839.12     22.70 o 
   3  10   1       17.45       22.20     11.84 o 
   4  10   1      269.57      291.36     17.31 o 
   5  10   1       29.00       51.41     11.98 o 
  -6  11   1       22.48       36.24      9.59 o 
  -5  11   1        4.15       14.30     10.10 o 
  -4  11   1       91.68       84.91     10.29 o 
  -3  11   1       19.43       23.13     11.32 o 
  -2  11   1      300.29      263.73     12.82 o 
  -1  11   1      848.90      798.34     15.88 o 
   0  11   1      321.03      365.65     13.71 o 
   1  11   1      135.39      141.98     13.20 o 
   2  11   1       43.66       32.48     10.96 o 
   3  11   1      197.49      190.35     12.03 o 
   4  11   1       30.73       39.06     11.62 o 
   5  11   1       61.62       73.65     10.35 o 
  -6  12   1        4.24       26.32     11.63 o 
  -5  12   1      188.92      174.14      9.99 o 
  -4  12   1       96.93       95.38     10.84 o 
  -3  12   1       27.01       25.65     10.81 o 
  -2  12   1      435.25      431.84     17.53 o 
  -1  12   1        5.80        2.86     11.72 o 
   0  12   1        9.25        8.09     10.80 o 
   1  12   1      267.89      271.02     12.05 o 
   2  12   1      468.79      443.36     35.87 o 
   3  12   1       25.38       33.06     10.83 o 
   4  12   1       41.03       58.23     10.55 o 
   5  12   1       24.05       31.25      9.60 o 
  -5  13   1       59.91       44.35     11.48 o 
  -4  13   1       61.34       54.37     10.49 o 
  -3  13   1        7.53       16.15     10.38 o 
  -2  13   1      425.27      356.02     36.98 o 
  -1  13   1      115.09      107.90     11.14 o 
   0  13   1      500.33      495.07     12.56 o 
   1  13   1      286.29      289.72     11.61 o 
   2  13   1       16.02       22.35     14.87 o 
   3  13   1      237.68      238.63     12.88 o 
   4  13   1        7.01        8.95     10.38 o 
   5  13   1       53.69       53.35     11.27 o 
  -5  14   1       33.71       40.02     10.65 o 
  -4  14   1        6.21      -11.55     12.20 o 
  -3  14   1       52.09       48.14     11.67 o 
  -2  14   1      406.57      403.43     19.74 o 
  -1  14   1       49.43       46.19     11.83 o 
   0  14   1      809.43      753.72     23.65 o 
   1  14   1       73.43       72.08     10.66 o 
   2  14   1      582.18      615.39     15.17 o 
   3  14   1        3.47       14.70     11.55 o 
   4  14   1        0.59       11.71     12.94 o 
   5  14   1       28.51       12.91     12.05 o 
  -5  15   1       23.45       21.96     12.01 o 
  -4  15   1       72.42       72.50     14.92 o 
  -3  15   1        0.11        1.09      9.77 o 
  -2  15   1        1.15       34.73     15.10 o 
  -1  15   1       61.45       70.98     11.93 o 
   0  15   1      572.16      561.01     14.69 o 
   1  15   1      135.05      127.71     12.51 o 
   2  15   1      433.87      412.57     13.41 o 
   3  15   1       14.36       18.64      8.41 o 
   4  15   1       10.17       40.92     11.98 o 
   5  15   1        5.86        6.02     11.60 o 
  -5  16   1        9.42        4.85     12.08 o 
  -4  16   1        3.66       25.82     14.08 o 
  -3  16   1      317.48      274.31     10.81 o 
  -2  16   1      354.24      336.29     15.95 o 
  -1  16   1       69.85       71.72     11.46 o 
   0  16   1       34.86       38.97      9.83 o 
   1  16   1        0.54       10.49     11.17 o 
   2  16   1       99.81       97.92     12.45 o 
   3  16   1       81.34       76.50      9.08 o 
   4  16   1       50.10       42.24     10.19 o 
   5  16   1        9.25       24.33     16.36 o 
  -5  17   1        2.74       25.49     15.70 o 
  -4  17   1       29.51       40.66     12.33 o 
  -3  17   1       17.62       21.47     11.59 o 
  -2  17   1      401.07      398.16     13.08 o 
  -1  17   1       26.46       38.64     11.67 o 
   0  17   1        7.83        1.95     10.23 o 
   1  17   1       36.14       39.04     11.67 o 
   2  17   1       11.29       24.32     14.24 o 
   3  17   1       99.86      102.67     12.02 o 
   4  17   1       17.21        9.15     14.95 o 
  -4  18   1        1.39        3.03     10.73 o 
  -3  18   1       35.27       34.91      9.99 o 
  -2  18   1      160.37      189.66     14.03 o 
  -1  18   1      202.24      202.62     12.57 o 
   0  18   1        0.35        5.92     10.14 o 
   1  18   1       59.76       61.81     11.84 o 
   2  18   1        0.02       22.86     14.08 o 
   3  18   1       92.38       75.71     10.38 o 
   4  18   1        1.52       16.58     13.36 o 
  -4  19   1       10.61       20.74     12.57 o 
  -3  19   1       46.14       54.04      9.65 o 
  -2  19   1      492.87      490.49     19.29 o 
  -1  19   1       81.01       77.52     12.57 o 
   0  19   1        3.06        3.09     10.20 o 
   1  19   1       17.59       10.88     10.49 o 
   2  19   1       28.07       30.30     11.58 o 
   3  19   1        0.07       -7.08     11.44 o 
   4  19   1       12.45       41.52     14.91 o 
  -4  20   1       23.54       21.49     17.24 o 
  -3  20   1      215.02      209.94     12.10 o 
  -2  20   1        0.22        8.58     13.22 o 
  -1  20   1        0.70       -2.87     13.04 o 
   0  20   1      123.60      124.37      9.87 o 
   1  20   1        4.70       -4.51     13.27 o 
   2  20   1        1.10       11.59      9.42 o 
   3  20   1        5.44       19.80     15.00 o 
  -3  21   1      166.35      150.21      9.59 o 
  -2  21   1       10.70        3.15     11.38 o 
  -1  21   1        6.53       13.10     14.61 o 
   0  21   1       41.38       39.96     10.06 o 
   1  21   1       38.81       36.78     13.54 o 
   2  21   1      156.85      151.18     14.29 o 
   3  21   1        4.37        8.80     20.66 o 
  -3  22   1        2.35       11.29     11.54 o 
  -2  22   1       27.54       36.82     22.77 o 
  -1  22   1        0.32       -2.16     13.51 o 
   0  22   1        6.20        9.45     10.46 o 
   1  22   1        7.99        3.86     13.37 o 
   2  22   1       98.42      102.96     12.19 o 
   3  22   1        2.99        6.35     15.24 o 
  -3  23   1       12.57       20.04     11.82 o 
  -2  23   1        3.91       15.31     13.03 o 
  -1  23   1        7.42       15.85     16.51 o 
   0  23   1       10.79       16.52     10.12 o 
   1  23   1       36.91       37.15     13.60 o 
   2  23   1       61.37       59.11     15.66 o 
  -2  24   1       62.36       62.64     24.30 o 
  -1  24   1        0.29       -0.20     13.77 o 
   0  24   1       15.14       13.43     10.88 o 
   1  24   1       10.54       24.77     14.30 o 
   2  24   1        2.29        5.66     12.51 o 
  -1  25   1        7.01       19.63     15.94 o 
   0  25   1        8.69        6.02     12.30 o 
   1  25   1        7.84       12.43     14.69 o 
  -7   0   2        2.18        3.68     12.70 o 
  -6   0   2       68.87       64.17      8.84 o 
  -5   0   2       52.67       48.68      9.66 o 
  -4   0   2       34.69       42.92     10.31 o 
  -3   0   2       91.58      138.72     11.73 o 
  -2   0   2     1210.47     1120.13     24.56 o 
  -1   0   2    12272.92    12475.34     68.17 o 
   0   0   2     2252.50     2411.63     20.29 o 
   1   0   2     7288.47     6953.43     58.38 o 
   2   0   2     1216.12     1166.11     35.84 o 
   3   0   2     1039.28      947.01     74.05 o 
   4   0   2       84.05       80.62     11.88 o 
   5   0   2        5.73       14.62     11.89 o 
   6   0   2       83.91       77.03      9.77 o 
  -7   1   2        0.37        1.08      8.37 o 
  -6   1   2       46.01       47.17      6.87 o 
  -5   1   2      340.11      307.08      7.40 o 
  -4   1   2      105.30      100.10      7.18 o 
  -3   1   2       40.15       35.69      9.84 o 
  -2   1   2     8678.12     8124.48    194.84 o 
  -1   1   2      332.41      313.35      7.48 o 
   0   1   2        1.43        6.35      6.75 o 
   1   1   2      452.04      428.38     10.72 o 
   2   1   2      365.56      388.35     11.41 o 
   3   1   2      180.02      188.78      9.37 o 
   4   1   2       95.82       99.71      8.16 o 
   5   1   2      116.73      114.63      7.46 o 
   6   1   2        0.00        3.74      9.62 o 
  -7   2   2        1.36        2.87      9.35 o 
  -6   2   2       17.52       10.51      7.05 o 
  -5   2   2     1245.44     1139.17     14.17 o 
  -4   2   2      257.74      228.96      8.01 o 
  -3   2   2     1054.63      942.40     12.49 o 
  -2   2   2     2751.19     2680.24     49.45 o 
  -1   2   2     1701.31     1706.49     19.29 o 
   0   2   2       27.12       26.72      7.49 o 
   1   2   2      506.84      495.10      9.11 o 
   2   2   2     1599.51     1609.44     33.72 o 
   3   2   2       24.62       22.22      8.08 o 
   4   2   2      165.60      163.72      9.36 o 
   5   2   2        4.34       14.28      8.84 o 
   6   2   2       14.63       21.24      9.61 o 
  -7   3   2       25.96       25.71      7.39 o 
  -6   3   2       20.58       27.05      7.19 o 
  -5   3   2      972.14      885.90     19.97 o 
  -4   3   2      446.62      425.32     10.05 o 
  -3   3   2        1.11        1.58      8.73 o 
  -2   3   2      890.05     1018.47     29.23 o 
  -1   3   2     1075.79     1046.85     12.92 o 
   0   3   2     3373.09     3338.30     67.75 o 
   1   3   2     1793.69     1759.78     20.52 o 
   2   3   2      177.14      181.40      8.70 o 
   3   3   2      996.83     1040.76     24.63 o 
   4   3   2       15.96       23.89      8.67 o 
   5   3   2      103.32      127.33     17.50 o 
   6   3   2       19.65       19.98      8.63 o 
  -6   4   2       54.31       58.17      9.04 o 
  -5   4   2       10.00       14.30      8.63 o 
  -4   4   2      172.94      164.06      9.58 o 
  -3   4   2      784.81      749.27     11.34 o 
  -2   4   2        0.28       11.17      8.48 o 
  -1   4   2     4392.51     4484.63     44.70 o 
   0   4   2    12196.53    12234.80     74.59 o 
   1   4   2      247.16      251.78     10.28 o 
   2   4   2     1124.17     1015.10     21.95 o 
   3   4   2       18.04       30.78      8.45 o 
   4   4   2      559.21      565.80     19.72 o 
   5   4   2       65.46       73.47     12.43 o 
   6   4   2       30.11       27.34     10.22 o 
  -6   5   2       36.68       25.38      8.03 o 
  -5   5   2        0.76       11.29     10.05 o 
  -4   5   2       24.65       26.72      9.34 o 
  -3   5   2       32.95       41.03      9.54 o 
  -2   5   2      174.64      158.91     10.71 o 
  -1   5   2      250.74      247.60     11.30 o 
   0   5   2     8641.80     8680.79    102.81 o 
   1   5   2      760.50      786.21     10.96 o 
   2   5   2       25.35       24.44      7.58 o 
   3   5   2        2.39        4.50      7.73 o 
   4   5   2       38.93       38.17      8.43 o 
   5   5   2       11.42       15.82      8.02 o 
   6   5   2       82.21       80.12     10.69 o 
  -6   6   2        0.13       -0.88      8.31 o 
  -5   6   2        4.30       19.29     10.01 o 
  -4   6   2       85.54       87.74     10.22 o 
  -3   6   2      377.80      388.78     10.75 o 
  -2   6   2      159.59      169.69     10.05 o 
  -1   6   2        1.68        9.94     11.66 o 
   0   6   2      191.34      190.79     10.38 o 
   1   6   2     1898.54     1910.85     20.80 o 
   2   6   2       29.57       22.29      7.67 o 
   3   6   2       73.41       80.93     12.48 o 
   4   6   2       82.10       96.40     14.68 o 
   5   6   2       16.48       15.60     10.43 o 
   6   6   2        4.44        8.11     10.04 o 
  -6   7   2        9.08       12.80      8.48 o 
  -5   7   2       72.39       64.74      8.41 o 
  -4   7   2      300.28      294.84     10.33 o 
  -3   7   2      431.90      428.06     10.67 o 
  -2   7   2       46.60       48.83      9.43 o 
  -1   7   2       56.90       65.40     11.76 o 
   0   7   2      260.27      232.08      9.97 o 
   1   7   2       42.12       41.27      7.54 o 
   2   7   2      335.73      391.01     11.62 o 
   3   7   2      196.68      179.20     15.74 o 
   4   7   2       26.12       37.44     13.99 o 
   5   7   2       19.00       30.28      9.47 o 
   6   7   2        2.19        1.21     11.59 o 
  -6   8   2        8.96       10.64      9.07 o 
  -5   8   2       27.33       21.84      9.06 o 
  -4   8   2      284.96      270.59     11.13 o 
  -3   8   2      658.10      687.19     12.46 o 
  -2   8   2      273.58      303.13     11.36 o 
  -1   8   2        4.22       11.82     11.19 o 
   0   8   2       10.01       10.87      9.30 o 
   1   8   2      226.37      225.84     10.71 o 
   2   8   2        0.08       -2.32      8.09 o 
   3   8   2        8.65       21.48      9.60 o 
   4   8   2        0.51        4.20      9.29 o 
   5   8   2       34.52       42.67      9.31 o 
  -6   9   2        1.42       11.35      9.09 o 
  -5   9   2       21.54       35.72      9.81 o 
  -4   9   2        2.88       14.22      9.17 o 
  -3   9   2      538.34      567.62     11.12 o 
  -2   9   2      148.10      150.89     12.22 o 
  -1   9   2       12.05        4.61     11.61 o 
   0   9   2       10.53       11.74      9.15 o 
   1   9   2        0.66       -3.89     10.01 o 
   2   9   2      347.49      374.19     10.24 o 
   3   9   2       80.93       85.67      9.05 o 
   4   9   2       65.90       64.89     10.17 o 
   5   9   2        3.91       19.98     10.85 o 
  -6  10   2        3.42       10.17      9.07 o 
  -5  10   2        8.49        6.13      9.39 o 
  -4  10   2       64.10       62.44      9.80 o 
  -3  10   2      140.73      155.28     11.96 o 
  -2  10   2        0.76        3.12     10.50 o 
  -1  10   2       39.62       45.07     10.92 o 
   0  10   2       97.12       96.06      8.95 o 
   1  10   2       14.09       15.30      9.89 o 
   2  10   2      346.72      406.14     12.55 o 
   3  10   2       29.22       43.06      9.97 o 
   4  10   2        9.56       23.53      9.81 o 
   5  10   2        6.72       17.81     11.61 o 
  -6  11   2        0.61       12.22     11.22 o 
  -5  11   2       10.11       17.07      8.97 o 
  -4  11   2       29.80       40.86     11.43 o 
  -3  11   2       25.69       30.01     11.25 o 
  -2  11   2      200.28      165.24     12.84 o 
  -1  11   2      613.08      645.23     21.68 o 
   0  11   2       16.91       27.71      9.78 o 
   1  11   2       39.11       32.12      9.62 o 
   2  11   2      210.53      236.64     10.45 o 
   3  11   2       39.19       48.33      9.42 o 
   4  11   2       79.65       82.62     10.27 o 
   5  11   2        0.43        8.47     11.20 o 
  -6  12   2        0.82       11.02     10.09 o 
  -5  12   2       65.08       59.36     11.10 o 
  -4  12   2        1.29       -1.08     10.65 o 
  -3  12   2       41.17       26.18     10.76 o 
  -2  12   2       25.78       37.15     13.12 o 
  -1  12   2      620.29      657.24     14.87 o 
   0  12   2      466.59      428.58     13.63 o 
   1  12   2       90.98       98.72      9.59 o 
   2  12   2       22.10       31.74      8.28 o 
   3  12   2       82.02       98.07     11.44 o 
   4  12   2       13.98       16.37      9.63 o 
   5  12   2       30.12       25.29     10.44 o 
  -6  13   2        1.94        3.91     10.59 o 
  -5  13   2        6.14       13.76     11.89 o 
  -4  13   2        2.95       11.21     10.46 o 
  -3  13   2        0.77       17.50      9.72 o 
  -2  13   2       46.40       51.53     13.11 o 
  -1  13   2      128.87      143.10     11.87 o 
   0  13   2       90.18      104.44     10.93 o 
   1  13   2        0.04        0.07     10.37 o 
   2  13   2       91.26       89.04     10.27 o 
   3  13   2        2.93        2.03     11.58 o 
   4  13   2        0.01       -5.72     14.49 o 
   5  13   2       11.27       19.09      9.72 o 
  -5  14   2       10.05       31.81     12.38 o 
  -4  14   2       79.47       93.99     10.95 o 
  -3  14   2       20.14       22.56     11.00 o 
  -2  14   2      154.07      138.07     15.65 o 
  -1  14   2      553.35      550.84     14.98 o 
   0  14   2       56.47       67.00     10.64 o 
   1  14   2        0.26        5.16     11.21 o 
   2  14   2       49.89       49.21     10.90 o 
   3  14   2       94.95       90.98      9.38 o 
   4  14   2       18.22       37.83     12.10 o 
   5  14   2       13.56       24.81     12.59 o 
  -5  15   2        4.26        5.39     10.47 o 
  -4  15   2       16.66       23.57     10.05 o 
  -3  15   2        5.93       18.72      9.35 o 
  -2  15   2       40.58       25.38     15.11 o 
  -1  15   2       16.87       14.78     10.90 o 
   0  15   2      140.08      151.81     10.98 o 
   1  15   2        7.54       13.56      9.35 o 
   2  15   2      375.13      394.99     28.72 o 
   3  15   2      142.28      158.72     13.97 o 
   4  15   2        0.75        8.30     11.73 o 
  -5  16   2        0.16        3.06     12.22 o 
  -4  16   2        7.62       10.72     10.33 o 
  -3  16   2      127.88      119.99      8.83 o 
  -2  16   2       39.21       22.92     10.33 o 
  -1  16   2       68.71       74.94     11.11 o 
   0  16   2        5.54       13.05     10.33 o 
   1  16   2      153.31      153.06     10.20 o 
   2  16   2      618.98      663.72     15.57 o 
   3  16   2        5.93       13.26     11.13 o 
   4  16   2      139.97      141.46     15.81 o 
  -5  17   2        4.76       23.93     11.82 o 
  -4  17   2       31.10       33.76     11.61 o 
  -3  17   2        3.27       12.89     10.69 o 
  -2  17   2       77.15       87.06     26.42 o 
  -1  17   2       66.88       76.17     11.04 o 
   0  17   2      106.58      110.23     10.77 o 
   1  17   2      146.52      149.47     10.04 o 
   2  17   2      474.27      464.67     19.41 o 
   3  17   2       16.71       11.03      9.24 o 
   4  17   2       67.62       48.04     13.65 o 
  -5  18   2        1.41       -6.65     15.09 o 
  -4  18   2        1.58        0.39     11.97 o 
  -3  18   2      751.65      758.37     16.46 o 
  -2  18   2      138.78      142.00     10.09 o 
  -1  18   2       48.51       57.56     10.88 o 
   0  18   2       91.17       91.36      9.49 o 
   1  18   2      349.96      364.98     11.20 o 
   2  18   2       34.83       61.27     15.04 o 
   3  18   2       49.89       56.26     10.36 o 
   4  18   2        1.06        7.01     12.73 o 
  -4  19   2        0.42       -5.20      9.28 o 
  -3  19   2       32.58       51.24     11.71 o 
  -2  19   2        4.69       15.58     13.42 o 
  -1  19   2       20.39       23.55     11.09 o 
   0  19   2      106.38      101.89     10.02 o 
   1  19   2       47.89       50.86     11.70 o 
   2  19   2       22.81        6.35     14.14 o 
   3  19   2       83.12       80.24     10.52 o 
   4  19   2       15.90       20.95     10.98 o 
  -4  20   2       46.61       39.48     12.67 o 
  -3  20   2        4.68       17.19     11.05 o 
  -2  20   2        9.92       11.09     11.09 o 
  -1  20   2       17.41       22.83     10.77 o 
   0  20   2       18.89       27.66     10.10 o 
   1  20   2      341.40      330.81     11.91 o 
   2  20   2      127.43      116.61     14.63 o 
   3  20   2       15.36       21.32     10.86 o 
  -4  21   2       33.82       30.70     12.49 o 
  -3  21   2        8.40      -14.27     10.15 o 
  -2  21   2       31.71       34.90      9.62 o 
  -1  21   2        2.94        6.47     11.26 o 
   0  21   2        6.14       10.52     10.54 o 
   1  21   2        3.71        8.39     13.61 o 
   2  21   2       37.44       38.87     14.37 o 
   3  21   2       38.39       32.61     11.08 o 
  -3  22   2        0.17        1.17     10.05 o 
  -2  22   2        6.91       14.46     13.82 o 
  -1  22   2       45.18       51.73     13.80 o 
   0  22   2      192.99      190.40     10.97 o 
   1  22   2      181.81      183.19     14.47 o 
   2  22   2       50.04       44.15     14.60 o 
  -3  23   2        1.32        2.10     12.10 o 
  -2  23   2        1.97       -1.93     14.19 o 
  -1  23   2       42.92       38.07     13.98 o 
   0  23   2        3.05        5.51     11.01 o 
   1  23   2       43.02       44.09     14.58 o 
   2  23   2        7.33       20.58     14.75 o 
  -2  24   2        5.21       17.60     14.34 o 
  -1  24   2       75.86       76.63     21.47 o 
   0  24   2        6.77        5.62     12.79 o 
   1  24   2       33.59       49.54     14.28 o 
  -1  25   2        0.14        0.22     14.54 o 
   0  25   2        5.13        6.40     10.72 o 
  -7   1   3        1.84        5.32      7.95 o 
  -6   1   3       70.47       57.43      7.92 o 
  -5   1   3       53.28       64.26      7.24 o 
  -4   1   3       10.11        6.03      7.63 o 
  -3   1   3       20.78       21.55      7.30 o 
  -2   1   3      506.96      543.70      8.65 o 
  -1   1   3     3106.48     3161.46     30.20 o 
   0   1   3      128.77      132.08      6.33 o 
   1   1   3      583.19      605.90      9.19 o 
   2   1   3     2645.05     2739.31     17.38 o 
   3   1   3      406.76      409.02     14.58 o 
   4   1   3        0.22        2.50      6.51 o 
   5   1   3        4.95        3.58      8.37 o 
   6   1   3        0.20        8.21     10.75 o 
  -7   2   3        7.30       14.19      8.01 o 
  -6   2   3      135.05      115.90      7.65 o 
  -5   2   3       14.03       16.27      7.12 o 
  -4   2   3      135.60      137.54      7.08 o 
  -3   2   3      331.26      379.39      9.48 o 
  -2   2   3       53.09       58.35      6.68 o 
  -1   2   3     1072.91     1122.23      9.91 o 
   0   2   3     3434.32     3460.57     28.14 o 
   1   2   3      443.73      475.47      7.58 o 
   2   2   3     1990.87     2034.34     29.36 o 
   3   2   3       46.16       37.90      7.04 o 
   4   2   3        1.32        1.79      7.33 o 
   5   2   3       60.72       66.38      8.42 o 
  -7   3   3        9.45       16.64      8.46 o 
  -6   3   3        3.07        6.18      6.75 o 
  -5   3   3        0.57        5.85      7.52 o 
  -4   3   3        0.12       11.56      8.63 o 
  -3   3   3     1056.95     1167.70     25.87 o 
  -2   3   3     1434.39     1312.92     15.65 o 
  -1   3   3    18042.97    17775.68    152.71 o 
   0   3   3      383.16      408.48      8.26 o 
   1   3   3        0.03        0.02      6.14 o 
   2   3   3      290.79      253.86      7.99 o 
   3   3   3       25.22       33.29      6.93 o 
   4   3   3       20.49       23.84      7.50 o 
   5   3   3       26.22       26.51      8.19 o 
  -7   4   3        0.78        0.30      7.76 o 
  -6   4   3       42.36       46.02      7.56 o 
  -5   4   3      247.66      240.09      9.12 o 
  -4   4   3      111.90       94.36      8.00 o 
  -3   4   3      692.48      811.94     27.85 o 
  -2   4   3        0.12        5.02      7.49 o 
  -1   4   3    24831.16    24000.41    178.06 o 
   0   4   3     1652.49     1614.89     12.91 o 
   1   4   3      380.77      342.07      8.10 o 
   2   4   3       42.58       36.37      6.68 o 
   3   4   3       91.66       99.97      8.95 o 
   4   4   3      157.07      155.47      8.88 o 
   5   4   3        7.06       14.86      7.70 o 
  -7   5   3        0.70       10.32      8.30 o 
  -6   5   3        0.47      -11.13      6.95 o 
  -5   5   3        0.09        5.39      7.79 o 
  -4   5   3      376.37      381.44     12.96 o 
  -3   5   3        3.57        7.80      7.52 o 
  -2   5   3      289.62      269.33      7.68 o 
  -1   5   3     6771.10     6727.68     85.18 o 
   0   5   3      168.95      145.93      7.87 o 
   1   5   3      344.32      379.04      8.97 o 
   2   5   3       44.36       38.56      7.39 o 
   3   5   3      315.48      313.48     20.94 o 
   4   5   3      252.25      227.72      9.63 o 
   5   5   3        0.34        8.81      8.37 o 
  -6   6   3        0.03        4.86      6.82 o 
  -5   6   3      447.33      420.62      9.51 o 
  -4   6   3       90.26      103.49      8.74 o 
  -3   6   3        2.10       13.90      7.83 o 
  -2   6   3      264.04      267.29      9.15 o 
  -1   6   3     1181.36     1158.79     11.53 o 
   0   6   3      945.85      948.18     10.66 o 
   1   6   3     1276.01     1310.81     18.04 o 
   2   6   3      105.65       92.31      7.87 o 
   3   6   3      641.70      619.29     27.70 o 
   4   6   3      497.87      484.16     24.51 o 
   5   6   3        0.25       -9.32      8.61 o 
  -6   7   3        0.31        9.68      9.00 o 
  -5   7   3       74.74       79.80      8.60 o 
  -4   7   3      349.96      340.32     11.87 o 
  -3   7   3      256.17      274.04     13.87 o 
  -2   7   3      346.55      353.73     12.30 o 
  -1   7   3        2.38        8.96      6.98 o 
   0   7   3      238.90      320.09     11.83 o 
   1   7   3      468.75      469.83     10.32 o 
   2   7   3      152.91      156.03      8.74 o 
   3   7   3      124.66      126.70      9.48 o 
   4   7   3      135.91      148.08      9.33 o 
   5   7   3      138.64      151.39      9.67 o 
  -6   8   3        4.80        2.92      9.09 o 
  -5   8   3      190.31      174.37     14.63 o 
  -4   8   3        2.24       15.61      9.88 o 
  -3   8   3      506.39      524.89     11.71 o 
  -2   8   3       59.71       57.83      9.16 o 
  -1   8   3      827.76      799.03     11.75 o 
   0   8   3       26.45       31.08      8.65 o 
   1   8   3      180.42      173.12      8.22 o 
   2   8   3       32.45       37.64      8.43 o 
   3   8   3       62.16       64.07      9.74 o 
   4   8   3        4.79        3.79      9.30 o 
   5   8   3       56.91       62.03     10.03 o 
  -6   9   3       76.36       90.56     10.38 o 
  -5   9   3       13.66       17.21      8.77 o 
  -4   9   3        1.86       10.75      8.16 o 
  -3   9   3        3.17       10.68      8.87 o 
  -2   9   3      492.16      462.93     10.83 o 
  -1   9   3     1302.39     1264.86     30.08 o 
   0   9   3     3022.26     2978.63     60.58 o 
   1   9   3     1868.43     1873.55     26.23 o 
   2   9   3      201.62      196.98      8.97 o 
   3   9   3       30.72       32.31      8.54 o 
   4   9   3       53.35       65.05     10.49 o 
   5   9   3       65.04       65.02     11.67 o 
  -6  10   3        1.77        7.78      9.02 o 
  -5  10   3        2.90        9.54      8.64 o 
  -4  10   3       86.32       81.03      9.73 o 
  -3  10   3     1190.83     1216.51     19.55 o 
  -2  10   3      142.83      131.43     10.12 o 
  -1  10   3      976.40      888.18     14.73 o 
   0  10   3       12.09       16.88      8.49 o 
   1  10   3     1821.15     1832.58     26.68 o 
   2  10   3      667.49      650.53     16.49 o 
   3  10   3      207.25      217.82     10.12 o 
   4  10   3       70.12       78.90      9.68 o 
   5  10   3       18.17       31.14     11.78 o 
  -6  11   3       13.09       12.71      9.47 o 
  -5  11   3       44.64       39.62      9.51 o 
  -4  11   3      176.11      175.47      9.15 o 
  -3  11   3      101.19      110.47     11.77 o 
  -2  11   3      118.38      118.02     10.67 o 
  -1  11   3      127.24      130.75      9.88 o 
   0  11   3      284.25      293.57     10.77 o 
   1  11   3        8.29       10.70      7.62 o 
   2  11   3       14.22       12.38      7.81 o 
   3  11   3      108.38      109.83      8.51 o 
   4  11   3        0.15        1.38      9.31 o 
   5  11   3       24.94       31.68     12.75 o 
  -6  12   3        8.15        6.16      9.51 o 
  -5  12   3       82.13       83.25      9.66 o 
  -4  12   3       10.70        9.17     10.67 o 
  -3  12   3     1126.82     1058.48     14.09 o 
  -2  12   3      122.36      118.45     10.08 o 
  -1  12   3      159.12      151.57     11.49 o 
   0  12   3      413.35      416.30     10.80 o 
   1  12   3      277.65      272.01     10.70 o 
   2  12   3       70.32       60.94      8.48 o 
   3  12   3       86.43       92.82     10.97 o 
   4  12   3       80.74       82.65     11.10 o 
   5  12   3        9.11       12.69     13.47 o 
  -6  13   3       34.72       25.53     10.07 o 
  -5  13   3        0.18        2.18     11.04 o 
  -4  13   3       43.37       43.70     11.83 o 
  -3  13   3       14.30       13.62     11.06 o 
  -2  13   3        5.52       15.41     11.58 o 
  -1  13   3      248.42      268.27     11.40 o 
   0  13   3       41.27       50.99      9.66 o 
   1  13   3      133.35      127.13      8.53 o 
   2  13   3       34.80       44.93      8.87 o 
   3  13   3      192.38      202.20     11.91 o 
   4  13   3       35.57       33.10     13.18 o 
   5  13   3       15.08       23.51     12.08 o 
  -6  14   3        0.91       -1.98     15.26 o 
  -5  14   3       17.80       32.59     14.91 o 
  -4  14   3        7.53        0.29     10.87 o 
  -3  14   3       73.95       83.49     15.40 o 
  -2  14   3       93.13       83.58     16.01 o 
  -1  14   3      206.23      190.29     11.84 o 
   0  14   3      240.90      242.59     14.37 o 
   1  14   3      302.93      309.57     11.41 o 
   2  14   3       13.00       18.25      9.03 o 
   3  14   3        1.63       15.89     10.00 o 
   4  14   3       72.88       64.03     12.39 o 
  -5  15   3        0.31       -8.20     17.13 o 
  -4  15   3       24.82       18.00      9.93 o 
  -3  15   3       54.88       68.65     11.01 o 
  -2  15   3      779.24      824.51     38.29 o 
  -1  15   3       25.02       31.57     11.36 o 
   0  15   3      198.44      202.96     10.74 o 
   1  15   3       67.04       70.91      8.58 o 
   2  15   3       63.73       63.88      8.75 o 
   3  15   3        3.72        4.53      9.83 o 
   4  15   3       14.01       23.25     10.12 o 
  -5  16   3        0.90        9.21     16.24 o 
  -4  16   3        1.13        4.80     10.27 o 
  -3  16   3       44.70       33.01      9.81 o 
  -2  16   3       23.33       32.44     12.47 o 
  -1  16   3        4.75        8.01     10.08 o 
   0  16   3       49.58       45.19     11.20 o 
   1  16   3      193.51      196.77     11.55 o 
   2  16   3       62.60       68.77      9.02 o 
   3  16   3        0.78       10.49     12.13 o 
   4  16   3       23.95       39.48     13.38 o 
  -5  17   3       77.77       61.48     12.87 o 
  -4  17   3        0.00       -3.14     10.66 o 
  -3  17   3        1.35       11.50     10.63 o 
  -2  17   3        5.86       10.75     10.09 o 
  -1  17   3       63.00       70.56     10.61 o 
   0  17   3        0.57        8.93     10.52 o 
   1  17   3      220.28      220.46     12.01 o 
   2  17   3        6.43        9.10      9.98 o 
   3  17   3       43.42       39.60     12.23 o 
   4  17   3        1.21       24.09     11.82 o 
  -5  18   3        2.72       10.45     14.84 o 
  -4  18   3        3.96       19.88     10.88 o 
  -3  18   3        3.78       11.86     10.80 o 
  -2  18   3        6.48       11.02     13.59 o 
  -1  18   3       10.78       13.02     10.26 o 
   0  18   3        2.69        3.57     11.38 o 
   1  18   3       14.71        9.25     11.72 o 
   2  18   3        6.39       15.44     10.15 o 
   3  18   3        2.65       10.63      9.92 o 
  -4  19   3        0.37        9.19      9.85 o 
  -3  19   3       24.20       25.52      8.82 o 
  -2  19   3        0.34       13.27     13.60 o 
  -1  19   3        1.00       -1.51      9.90 o 
   0  19   3        1.92       -0.02     10.37 o 
   1  19   3       21.38       31.35     11.36 o 
   2  19   3        0.37       -0.01     14.27 o 
   3  19   3        0.04      -13.07     12.87 o 
  -4  20   3       14.85       17.19     10.21 o 
  -3  20   3        0.44       -2.06      9.64 o 
  -2  20   3        0.47        7.35     10.60 o 
  -1  20   3        0.09        3.27     10.11 o 
   0  20   3        1.21        6.81      9.57 o 
   1  20   3       39.89       34.51     11.55 o 
   2  20   3       18.15       11.09     11.74 o 
   3  20   3        4.90       12.98     13.53 o 
  -4  21   3       35.84       38.63     10.57 o 
  -3  21   3        0.05       15.35     11.35 o 
  -2  21   3       13.18        9.01     11.43 o 
  -1  21   3        1.16       -1.76     10.37 o 
   0  21   3       10.41        4.08     11.25 o 
   1  21   3       14.79       20.97     11.99 o 
   2  21   3        0.10       -4.30      9.87 o 
  -3  22   3       13.80       19.66     11.48 o 
  -2  22   3        1.60        9.77     13.84 o 
  -1  22   3        0.00        8.44     10.70 o 
   0  22   3        7.69       13.75     12.74 o 
   1  22   3       10.15        8.39     14.23 o 
   2  22   3        2.79        8.10     15.07 o 
  -3  23   3       12.25       19.04     11.71 o 
  -2  23   3        0.45        8.76     11.25 o 
  -1  23   3       13.72       19.65     11.74 o 
   0  23   3       25.00       33.34     10.82 o 
   1  23   3       15.50       21.54     14.32 o 
   2  23   3        0.09       14.36     11.97 o 
  -2  24   3        3.14        3.44     14.71 o 
  -1  24   3       16.80       22.56     14.15 o 
   0  24   3        0.17        6.66     10.83 o 
   1  24   3       39.55       30.28     14.87 o 
  -7   0   4      176.51      178.33     11.46 o 
  -6   0   4       81.84       68.17      9.89 o 
  -5   0   4      342.54      340.08     11.57 o 
  -4   0   4       15.65       21.53      9.00 o 
  -3   0   4      300.24      314.01     20.49 o 
  -2   0   4      689.94      673.33     13.47 o 
  -1   0   4     1059.02     1082.82     16.09 o 
   0   0   4      701.18      674.70     10.02 o 
   1   0   4      159.11      132.34      8.84 o 
   2   0   4      174.20      172.10      8.39 o 
   3   0   4       20.88       23.58      9.92 o 
   4   0   4       23.18       21.85      8.71 o 
   5   0   4       60.05       58.63      9.58 o 
  -7   1   4       20.52       16.11      7.86 o 
  -6   1   4       17.32       27.47      7.51 o 
  -5   1   4        2.45       12.21      7.66 o 
  -4   1   4      550.81      527.23      9.44 o 
  -3   1   4      336.93      357.97     12.54 o 
  -2   1   4     1461.45     1476.58     13.35 o 
  -1   1   4      147.49      152.75      6.59 o 
   0   1   4      599.93      558.28      6.82 o 
   1   1   4      556.88      606.61      8.32 o 
   2   1   4      235.84      219.63      7.33 o 
   3   1   4      605.48      567.60     12.01 o 
   4   1   4      167.60      171.74      7.68 o 
   5   1   4       23.91       28.09      7.36 o 
  -7   2   4        0.01       -5.04      8.38 o 
  -6   2   4       47.96       55.77      7.00 o 
  -5   2   4      137.99      135.50      7.10 o 
  -4   2   4        1.68       -3.57      6.90 o 
  -3   2   4      925.93      919.47     18.63 o 
  -2   2   4        5.41       11.01      5.22 o 
  -1   2   4     5911.11     5827.35     47.18 o 
   0   2   4        0.95        8.29      5.36 o 
   1   2   4     3698.98     3925.43     23.19 o 
   2   2   4      573.42      643.43      8.82 o 
   3   2   4      435.81      435.15     12.26 o 
   4   2   4        1.77        8.60      6.44 o 
   5   2   4       14.45       24.39      8.63 o 
  -7   3   4       17.35       17.05      7.03 o 
  -6   3   4        5.86        9.56      7.41 o 
  -5   3   4      179.20      171.87      7.86 o 
  -4   3   4        5.25       -0.12      7.51 o 
  -3   3   4      108.52      120.59      6.46 o 
  -2   3   4      413.95      478.47      7.01 o 
  -1   3   4      340.63      343.88      6.28 o 
   0   3   4     1268.89     1246.09     12.06 o 
   1   3   4      705.60      740.43      7.66 o 
   2   3   4      526.87      488.71      7.67 o 
   3   3   4      240.93      235.25      6.88 o 
   4   3   4        3.02        0.25      6.98 o 
   5   3   4       24.08       35.59      7.61 o 
  -7   4   4        0.00       13.00      8.07 o 
  -6   4   4        0.83        1.48      7.22 o 
  -5   4   4       46.88       53.50      6.75 o 
  -4   4   4       30.95       47.75      7.88 o 
  -3   4   4      961.73      916.23     21.34 o 
  -2   4   4        3.21        4.16      5.82 o 
  -1   4   4     4925.49     4822.50     41.71 o 
   0   4   4       86.31       79.21      5.96 o 
   1   4   4      337.27      321.27      6.95 o 
   2   4   4       28.74       23.38      6.83 o 
   3   4   4     1418.53     1393.41     18.45 o 
   4   4   4      233.11      213.30      8.20 o 
   5   4   4       62.44       68.93      7.65 o 
  -7   5   4        0.51       -1.53      8.43 o 
  -6   5   4       35.06       33.22      7.41 o 
  -5   5   4       51.52       50.31      7.99 o 
  -4   5   4       68.53       72.42      9.32 o 
  -3   5   4       16.96       20.60      6.66 o 
  -2   5   4     1135.76     1091.29     19.51 o 
  -1   5   4       19.19       15.94      6.19 o 
   0   5   4     1272.43     1263.58      9.72 o 
   1   5   4      115.06      126.51      6.09 o 
   2   5   4      128.42      123.50      8.33 o 
   3   5   4      290.16      309.81      7.96 o 
   4   5   4        6.25       21.18      9.43 o 
   5   5   4       28.55       33.28      7.55 o 
  -7   6   4        5.70        7.29      8.45 o 
  -6   6   4       22.45       22.52     10.83 o 
  -5   6   4      341.35      358.66     10.01 o 
  -4   6   4        2.97        9.08      7.16 o 
  -3   6   4      199.39      173.30      7.97 o 
  -2   6   4       87.99       98.01      7.97 o 
  -1   6   4     1559.89     1594.12     10.11 o 
   0   6   4       12.47       17.47      5.20 o 
   1   6   4      176.74      158.51      7.59 o 
   2   6   4        8.66        8.18      7.91 o 
   3   6   4      107.91      122.84     10.47 o 
   4   6   4       14.48       21.56      9.57 o 
   5   6   4        0.44        1.85      9.18 o 
  -6   7   4        3.07        8.16      8.03 o 
  -5   7   4      283.81      296.92     11.04 o 
  -4   7   4       65.50       70.22      8.42 o 
  -3   7   4       66.99       70.22      8.79 o 
  -2   7   4      636.59      637.53      9.58 o 
  -1   7   4        8.01       16.72      6.16 o 
   0   7   4      626.90      657.26      8.61 o 
   1   7   4      162.39      170.73      8.69 o 
   2   7   4       72.40       74.54      7.42 o 
   3   7   4      377.99      372.79     23.80 o 
   4   7   4       58.68       61.70      8.88 o 
   5   7   4       56.67       51.13      8.85 o 
  -6   8   4        3.09        0.62      7.81 o 
  -5   8   4       43.85       56.19      9.57 o 
  -4   8   4      160.13      154.40      9.24 o 
  -3   8   4        7.29        5.12      8.25 o 
  -2   8   4      192.95      192.56      8.73 o 
  -1   8   4     1645.66     1857.15     12.43 o 
   0   8   4      103.35       93.95      6.11 o 
   1   8   4      871.57      890.33     17.27 o 
   2   8   4       20.03       17.36      8.05 o 
   3   8   4        2.35        4.85      7.10 o 
   4   8   4      115.86      133.92     17.82 o 
   5   8   4        0.26        8.29     10.09 o 
  -6   9   4       96.12       82.70      9.23 o 
  -5   9   4        2.15       17.81      9.77 o 
  -4   9   4       57.86       70.07      9.97 o 
  -3   9   4        2.55        5.21      9.31 o 
  -2   9   4       19.91       23.98      7.36 o 
  -1   9   4     1322.51     1360.95     11.00 o 
   0   9   4      130.51      148.22      7.17 o 
   1   9   4       28.11       30.47      6.67 o 
   2   9   4       22.84       29.84      7.11 o 
   3   9   4        2.40       -2.14      8.34 o 
   4   9   4       23.73       30.92      9.82 o 
   5   9   4       13.18       14.76     10.54 o 
  -6  10   4       21.28       29.01      9.66 o 
  -5  10   4       70.38       81.43      8.20 o 
  -4  10   4        2.05        8.04      9.06 o 
  -3  10   4      139.74      123.81      9.42 o 
  -2  10   4        2.52       10.06      6.85 o 
  -1  10   4        8.43       17.87      7.80 o 
   0  10   4      135.96      134.66      7.17 o 
   1  10   4      145.69      150.66      8.26 o 
   2  10   4       17.77       15.72      9.06 o 
   3  10   4        8.43        5.06     11.13 o 
   4  10   4       17.93        6.52     10.02 o 
   5  10   4        7.05       13.13      9.86 o 
  -6  11   4        0.01       20.62     10.85 o 
  -5  11   4        2.54        5.34      9.49 o 
  -4  11   4        4.52       15.06      8.39 o 
  -3  11   4      219.28      232.29      9.62 o 
  -2  11   4        3.84        6.84      7.66 o 
  -1  11   4        7.58        3.61      8.80 o 
   0  11   4      269.37      264.85      9.51 o 
   1  11   4      341.38      330.74      8.79 o 
   2  11   4      177.90      179.39      8.68 o 
   3  11   4      178.11      174.44     11.10 o 
   4  11   4       35.63       45.76      8.91 o 
   5  11   4       12.47       14.35     10.54 o 
  -6  12   4        3.07        7.83      9.00 o 
  -5  12   4        0.39        4.55     11.28 o 
  -4  12   4       18.52       21.99      8.67 o 
  -3  12   4      256.37      253.47     10.96 o 
  -2  12   4       44.77       48.74      7.69 o 
  -1  12   4        1.95        1.88      8.15 o 
   0  12   4       25.09       22.22      9.03 o 
   1  12   4      514.68      481.75      9.13 o 
   2  12   4      244.43      250.77      9.25 o 
   3  12   4        1.68      -16.54     11.80 o 
   4  12   4       10.14        9.39      9.72 o 
  -6  13   4       13.93       22.41     11.88 o 
  -5  13   4        4.77       11.63     11.85 o 
  -4  13   4        1.00       12.60      9.29 o 
  -3  13   4       78.46       76.79     10.41 o 
  -2  13   4      254.25      261.89      8.81 o 
  -1  13   4        0.03        0.51      7.76 o 
   0  13   4       94.89       85.57      9.69 o 
   1  13   4        0.62       11.31      7.45 o 
   2  13   4      161.93      151.85      8.29 o 
   3  13   4       24.35       30.05      9.23 o 
   4  13   4       12.26       15.97     14.28 o 
  -6  14   4        5.38        3.01     12.80 o 
  -5  14   4        3.90        3.59     12.68 o 
  -4  14   4       20.84       15.52     10.37 o 
  -3  14   4     1915.29     1923.96     25.01 o 
  -2  14   4       82.36       80.57      9.73 o 
  -1  14   4      175.30      170.28     10.93 o 
   0  14   4      106.32      101.65     11.35 o 
   1  14   4      377.09      384.64     13.71 o 
   2  14   4      209.40      214.33      8.09 o 
   3  14   4       89.50       85.97      9.60 o 
   4  14   4       13.90       16.62     11.34 o 
  -5  15   4        7.33       11.43     10.75 o 
  -4  15   4        0.03       -3.82     11.01 o 
  -3  15   4      264.77      278.45     10.55 o 
  -2  15   4       49.21       51.63      9.92 o 
  -1  15   4       29.47       38.94      8.71 o 
   0  15   4      150.22      156.84     11.69 o 
   1  15   4       51.01       49.26      7.62 o 
   2  15   4       77.28       78.80      8.48 o 
   3  15   4        0.27       -3.24     11.14 o 
   4  15   4       23.82       24.19      9.94 o 
  -5  16   4       18.52       35.35     12.86 o 
  -4  16   4        3.35       11.19     11.18 o 
  -3  16   4       15.45       12.24     10.92 o 
  -2  16   4       76.11       76.23      9.76 o 
  -1  16   4       70.83       72.63     10.62 o 
   0  16   4        9.56       19.83     11.50 o 
   1  16   4      128.43      122.76      8.56 o 
   2  16   4        5.89        7.52      8.99 o 
   3  16   4       93.04       97.49     10.29 o 
   4  16   4       40.69       39.61     11.77 o 
  -5  17   4       35.67       48.33     12.46 o 
  -4  17   4        6.69        6.01     11.75 o 
  -3  17   4        5.93        4.95      9.68 o 
  -2  17   4       45.79       49.00     11.18 o 
  -1  17   4       83.63       79.64     10.50 o 
   0  17   4      123.94      123.93     10.20 o 
   1  17   4      161.43      161.68      8.16 o 
   2  17   4       78.65       75.11      9.31 o 
   3  17   4        0.98        5.95     11.69 o 
  -5  18   4       10.56        7.52     11.22 o 
  -4  18   4       27.30       22.71      9.72 o 
  -3  18   4       12.30       20.30      9.78 o 
  -2  18   4        6.90        7.34     10.72 o 
  -1  18   4      444.14      444.17     11.94 o 
   0  18   4       89.12       91.75     10.88 o 
   1  18   4        2.67       11.37      7.18 o 
   2  18   4       12.19       20.58      8.65 o 
   3  18   4       28.43       38.27     14.06 o 
  -4  19   4       52.73       53.24     12.24 o 
  -3  19   4        0.07       13.44      9.60 o 
  -2  19   4       29.47       36.00     10.86 o 
  -1  19   4      162.73      165.50     11.29 o 
   0  19   4        0.58        2.11     11.16 o 
   1  19   4        7.23       10.33      9.42 o 
   2  19   4       10.63       18.62      9.89 o 
   3  19   4        5.72        4.37     14.04 o 
  -4  20   4        0.67       -2.43     10.50 o 
  -3  20   4       82.62      103.78      9.98 o 
  -2  20   4       19.68       13.64     10.58 o 
  -1  20   4       16.17       22.25     10.03 o 
   0  20   4       17.47       14.79     10.02 o 
   1  20   4      193.07      207.95     12.38 o 
   2  20   4        3.22        2.54     11.84 o 
   3  20   4       28.16       57.77     14.40 o 
  -4  21   4        1.38       10.67     10.35 o 
  -3  21   4       15.65       23.55     11.13 o 
  -2  21   4       33.71       37.86     10.89 o 
  -1  21   4       20.74       18.20     10.61 o 
   0  21   4       41.78       35.12     10.37 o 
   1  21   4       18.23       10.22      9.92 o 
   2  21   4        9.88        8.76     11.13 o 
  -3  22   4       99.72       96.81     11.83 o 
  -2  22   4       10.52       15.49     11.18 o 
  -1  22   4       27.17       31.52     10.65 o 
   0  22   4        6.84        8.95      9.78 o 
   1  22   4       64.98       60.50      9.84 o 
   2  22   4        5.83       13.73     12.37 o 
  -3  23   4       19.41       23.70     11.97 o 
  -2  23   4       10.25       23.24     11.33 o 
  -1  23   4       32.38       27.49     12.39 o 
   0  23   4       21.48       20.79     10.56 o 
   1  23   4        5.13        5.51     11.80 o 
  -2  24   4        6.43       13.88     11.57 o 
  -1  24   4       11.66       19.96     13.03 o 
   0  24   4        9.32        8.23     11.50 o 
  -7   1   5        5.77        5.05      7.98 o 
  -6   1   5        2.37       10.13      6.58 o 
  -5   1   5       56.46       57.41      6.81 o 
  -4   1   5        0.23        1.45      6.10 o 
  -3   1   5      834.99      844.45      7.77 o 
  -2   1   5      157.77      157.98      5.06 o 
  -1   1   5      122.33      106.65      5.68 o 
   0   1   5      360.55      348.13      5.75 o 
   1   1   5       34.13       38.55      5.58 o 
   2   1   5      362.40      385.74      9.23 o 
   3   1   5       27.91       27.61      5.85 o 
   4   1   5        0.22        9.53      7.17 o 
   5   1   5       38.45       43.28      8.08 o 
  -7   2   5        0.32        6.70      7.65 o 
  -6   2   5        5.46        5.35      6.91 o 
  -5   2   5       20.02       31.16      6.71 o 
  -4   2   5        8.70       21.24      5.93 o 
  -3   2   5     2076.62     2057.79     23.44 o 
  -2   2   5        3.11        7.24      5.42 o 
  -1   2   5       37.38       33.75      5.00 o 
   0   2   5       84.56       77.55      4.88 o 
   1   2   5      245.92      271.11      5.84 o 
   2   2   5        2.04        0.99      6.27 o 
   3   2   5        0.05        4.98      5.50 o 
   4   2   5        1.17        2.75      7.45 o 
   5   2   5       23.01       27.88      7.80 o 
  -7   3   5        0.69       -8.76      7.92 o 
  -6   3   5        0.98        8.86      7.06 o 
  -5   3   5       67.35       73.82      6.80 o 
  -4   3   5       75.60       97.94      7.54 o 
  -3   3   5      448.81      475.95      6.98 o 
  -2   3   5      201.05      203.85      6.09 o 
  -1   3   5        9.98        9.15      5.62 o 
   0   3   5      404.52      392.15      6.87 o 
   1   3   5        8.57       17.48      5.00 o 
   2   3   5       12.19       19.43      5.84 o 
   3   3   5        0.57       12.51      6.50 o 
   4   3   5       27.92       37.43      7.22 o 
   5   3   5        6.48       17.00      9.48 o 
  -7   4   5       13.94       26.49      7.67 o 
  -6   4   5        1.96        7.23      6.69 o 
  -5   4   5        8.81        7.34      6.65 o 
  -4   4   5        0.05        6.19      5.95 o 
  -3   4   5      205.35      188.04      6.14 o 
  -2   4   5      805.66      816.65     12.75 o 
  -1   4   5      171.66      175.65      5.18 o 
   0   4   5      517.80      504.06      5.92 o 
   1   4   5     1118.56     1132.79     16.44 o 
   2   4   5       27.35       22.01      5.46 o 
   3   4   5        1.84        2.91      6.42 o 
   4   4   5       19.43       23.88      6.93 o 
   5   4   5       37.66       43.15      9.38 o 
  -7   5   5       28.76       31.89      7.39 o 
  -6   5   5      119.10      123.59      7.86 o 
  -5   5   5      125.98      126.85      7.98 o 
  -4   5   5      105.03      100.54      7.68 o 
  -3   5   5      353.07      369.27      6.86 o 
  -2   5   5      237.02      215.45      5.75 o 
  -1   5   5        6.07        6.22      6.12 o 
   0   5   5      125.36      135.56      6.08 o 
   1   5   5      109.98      113.36      5.63 o 
   2   5   5        4.68        6.60      6.63 o 
   3   5   5       94.48      104.16      6.82 o 
   4   5   5      139.01      125.52     10.47 o 
   5   5   5        2.80        3.40      8.62 o 
  -7   6   5        0.07       -0.90      8.98 o 
  -6   6   5      649.14      614.22     16.40 o 
  -5   6   5       33.07       49.06      6.86 o 
  -4   6   5      157.74      154.62      6.99 o 
  -3   6   5        1.58        6.22      5.40 o 
  -2   6   5        0.14        5.32      4.95 o 
  -1   6   5       64.54       87.18      6.51 o 
   0   6   5        1.59        2.29      5.72 o 
   1   6   5      743.93      738.19      7.70 o 
   2   6   5        8.31       10.11      5.99 o 
   3   6   5      463.90      444.11     18.77 o 
   4   6   5        0.14       12.87      7.08 o 
   5   6   5       22.65       25.91      8.61 o 
  -7   7   5        3.11       19.22      9.27 o 
  -6   7   5      163.61      150.06      8.53 o 
  -5   7   5      103.28      103.42      6.88 o 
  -4   7   5      103.57      105.89      6.48 o 
  -3   7   5      216.46      203.84      7.15 o 
  -2   7   5      166.36      154.99      5.91 o 
  -1   7   5     1788.53     1848.02     11.40 o 
   0   7   5      122.06      117.41      6.33 o 
   1   7   5        4.92       13.39      7.69 o 
   2   7   5      408.55      410.88      7.75 o 
   3   7   5      367.10      328.80     12.97 o 
   4   7   5       64.32       65.54      7.29 o 
   5   7   5        0.21       -3.28      9.48 o 
  -6   8   5        1.78        7.88      8.74 o 
  -5   8   5      116.18      127.72      7.58 o 
  -4   8   5        0.03       -0.84      9.27 o 
  -3   8   5      517.56      499.25     14.56 o 
  -2   8   5     1816.27     1790.54     24.36 o 
  -1   8   5     6912.00     6690.63     57.02 o 
   0   8   5       22.70       31.38      6.53 o 
   1   8   5      263.04      246.55      8.02 o 
   2   8   5       29.25       33.52      6.76 o 
   3   8   5      134.77      146.44      8.82 o 
   4   8   5       69.73       60.01      9.05 o 
   5   8   5        5.36       17.30      8.74 o 
  -6   9   5       35.86       43.37      9.08 o 
  -5   9   5       35.91       46.62      8.79 o 
  -4   9   5       16.87       21.96      9.48 o 
  -3   9   5       71.97       68.54      8.05 o 
  -2   9   5        0.81        8.03      6.68 o 
  -1   9   5      610.99      601.25      7.57 o 
   0   9   5      979.18      962.09      9.49 o 
   1   9   5       86.20       83.56      6.69 o 
   2   9   5      202.87      208.09      7.44 o 
   3   9   5        5.80       -3.45      7.55 o 
   4   9   5        4.73        7.82      7.43 o 
  -6  10   5        5.74       24.81      8.99 o 
  -5  10   5      154.18      160.08     12.86 o 
  -4  10   5       20.63       23.04      8.08 o 
  -3  10   5      467.05      467.77     11.20 o 
  -2  10   5      220.74      210.77      7.20 o 
  -1  10   5      155.46      163.85      7.17 o 
   0  10   5      411.73      394.71      7.86 o 
   1  10   5      110.86      111.29      7.34 o 
   2  10   5       43.67       49.25      8.05 o 
   3  10   5      152.74      168.99      8.67 o 
   4  10   5       54.77       42.26      9.48 o 
  -6  11   5        6.43        5.69      7.42 o 
  -5  11   5      142.84      149.83     10.51 o 
  -4  11   5       85.86       94.11      8.35 o 
  -3  11   5       69.14       72.42      8.96 o 
  -2  11   5      467.51      459.56      9.42 o 
  -1  11   5      100.43       98.84      6.41 o 
   0  11   5      117.19       98.05      7.00 o 
   1  11   5        7.45       22.01      6.80 o 
   2  11   5      531.85      498.33      8.44 o 
   3  11   5       28.68       27.29      8.62 o 
   4  11   5       72.26       73.85      9.58 o 
  -6  12   5       13.55       14.71     11.11 o 
  -5  12   5        7.93        9.74      8.12 o 
  -4  12   5      608.22      620.94     19.48 o 
  -3  12   5      109.07      122.67      8.78 o 
  -2  12   5       42.57       40.15      6.94 o 
  -1  12   5       62.69       69.26      7.16 o 
   0  12   5       49.04       55.53      7.56 o 
   1  12   5     1134.41     1110.35     20.76 o 
   2  12   5       42.50       37.74      6.77 o 
   3  12   5       59.92       65.89      9.59 o 
   4  12   5        6.88       10.08      9.31 o 
  -6  13   5        1.80       23.86     11.86 o 
  -5  13   5       11.26       20.81      9.21 o 
  -4  13   5       67.19       83.11      9.02 o 
  -3  13   5       25.40       25.34      7.88 o 
  -2  13   5       63.91       66.00      7.94 o 
  -1  13   5       48.38       42.77      7.26 o 
   0  13   5      144.50      139.68      7.32 o 
   1  13   5     1735.47     1676.15     26.15 o 
   2  13   5        6.29       10.27      6.81 o 
   3  13   5       46.85       43.56      8.77 o 
   4  13   5       49.05       61.04     11.95 o 
  -6  14   5        4.77       10.17     11.82 o 
  -5  14   5       43.63       51.55      9.77 o 
  -4  14   5      135.96      127.55     10.43 o 
  -3  14   5       43.86       43.60      9.28 o 
  -2  14   5       11.05       11.96      7.79 o 
  -1  14   5      292.39      280.40     12.81 o 
   0  14   5       35.14       37.29      7.82 o 
   1  14   5       52.05       59.73      7.34 o 
   2  14   5       67.43       69.25      7.36 o 
   3  14   5       81.60       78.22     12.27 o 
   4  14   5        0.02        1.67     10.36 o 
  -5  15   5        1.50        3.49     11.92 o 
  -4  15   5      177.00      153.98     11.44 o 
  -3  15   5        1.64        9.80     10.71 o 
  -2  15   5       60.08       63.42      7.03 o 
  -1  15   5       67.26       70.67      9.15 o 
   0  15   5       49.75       51.62      8.04 o 
   1  15   5      113.83      117.63      7.74 o 
   2  15   5       92.41       97.80      8.45 o 
   3  15   5        3.28       16.70      9.12 o 
   4  15   5        4.97       14.31     11.56 o 
  -5  16   5       10.84       18.34     10.72 o 
  -4  16   5        0.06       -0.36      8.76 o 
  -3  16   5       25.80       27.63      8.53 o 
  -2  16   5        5.40       23.36      8.90 o 
  -1  16   5      121.44      121.76      8.63 o 
   0  16   5        7.47       19.14      7.97 o 
   1  16   5        2.84        2.51      7.68 o 
   2  16   5       14.32       16.45      7.97 o 
   3  16   5       74.15       85.09     10.72 o 
  -5  17   5        7.19       26.28     14.73 o 
  -4  17   5        1.48        5.50     11.02 o 
  -3  17   5       26.77       18.16      9.79 o 
  -2  17   5        1.54       -0.25      9.01 o 
  -1  17   5       16.35       16.17      9.18 o 
   0  17   5      191.48      192.96      8.38 o 
   1  17   5        0.58       11.42      8.08 o 
   2  17   5       51.56       56.63      9.78 o 
   3  17   5        5.49        3.86      9.30 o 
  -5  18   5        1.64        7.40     10.64 o 
  -4  18   5        0.54        9.60     11.26 o 
  -3  18   5        9.97       11.89      9.44 o 
  -2  18   5        2.15        4.83      8.55 o 
  -1  18   5       25.34       27.88     10.02 o 
   0  18   5       25.08       26.18      8.43 o 
   1  18   5       11.57       11.88      7.47 o 
   2  18   5       27.25       25.12      8.70 o 
   3  18   5        0.49        0.03     11.84 o 
  -4  19   5        8.99       11.38     13.83 o 
  -3  19   5        1.88        4.55     10.98 o 
  -2  19   5       60.22       59.19      9.98 o 
  -1  19   5      101.72       87.83     10.70 o 
   0  19   5       10.21       11.89      7.84 o 
   1  19   5       33.42       35.42      8.55 o 
   2  19   5        0.26       -0.23      9.31 o 
  -4  20   5       16.86        9.39     11.71 o 
  -3  20   5        5.22       -5.39      9.82 o 
  -2  20   5       14.11       17.06      9.47 o 
  -1  20   5       55.54       51.10     11.48 o 
   0  20   5        1.32        4.49     10.56 o 
   1  20   5        9.14       14.74      9.63 o 
   2  20   5        4.65        8.08     10.72 o 
  -4  21   5        0.11        5.29     12.05 o 
  -3  21   5        0.01        7.53      9.49 o 
  -2  21   5        3.25        2.41     11.15 o 
  -1  21   5        4.41        8.13     10.55 o 
   0  21   5        1.69        4.94     10.58 o 
   1  21   5        0.45       -1.27     10.22 o 
   2  21   5        0.58       -0.69     15.68 o 
  -3  22   5       10.40       27.84     10.40 o 
  -2  22   5        2.05        2.37     11.39 o 
  -1  22   5        2.37        6.67     11.07 o 
   0  22   5       33.78       27.34     11.27 o 
   1  22   5        0.22        3.71     10.84 o 
  -2  23   5        0.09        3.16     10.53 o 
  -1  23   5       13.16       22.38     10.13 o 
   0  23   5        3.06        8.18      8.72 o 
  -1  24   5        0.02        4.62     11.56 o 
  -7   0   6       37.11       36.76     10.34 o 
  -6   0   6      154.14      147.02     11.33 o 
  -5   0   6       45.28       37.47      9.35 o 
  -4   0   6     1579.82     1598.91     71.11 o 
  -3   0   6      537.22      523.48     10.31 o 
  -2   0   6      465.22      428.42      8.88 o 
  -1   0   6     1249.21     1126.01     12.96 o 
   0   0   6      181.94      185.22      8.05 o 
   1   0   6     1331.83     1321.12     25.08 o 
   2   0   6      175.55      160.72      8.97 o 
   3   0   6       80.34       71.29      7.81 o 
   4   0   6        0.36       14.22     10.37 o 
   5   0   6       99.44       96.94     10.96 o 
  -7   1   6       12.01       19.68      8.42 o 
  -6   1   6        7.45        8.00      7.24 o 
  -5   1   6        8.04       21.29      7.47 o 
  -4   1   6       31.09       43.62      6.53 o 
  -3   1   6      417.87      373.09      5.82 o 
  -2   1   6      233.80      221.68      4.82 o 
  -1   1   6      603.58      559.67      7.85 o 
   0   1   6       16.86       11.48      4.59 o 
   1   1   6       67.17       91.00      5.49 o 
   2   1   6      133.99      129.95      6.81 o 
   3   1   6        0.03        4.45      6.50 o 
   4   1   6      105.55       95.86      6.95 o 
   5   1   6        2.85       -0.79      7.90 o 
  -7   2   6        1.75        7.47      7.39 o 
  -6   2   6       60.10       58.10      7.00 o 
  -5   2   6       13.77       24.38      8.80 o 
  -4   2   6        1.73       12.54      7.19 o 
  -3   2   6      115.18       99.87      5.86 o 
  -2   2   6      668.37      660.33      7.46 o 
  -1   2   6      392.02      382.64      7.33 o 
   0   2   6      758.06      745.10     11.29 o 
   1   2   6     2145.79     2130.02     13.24 o 
   2   2   6       29.12       32.62      6.18 o 
   3   2   6       79.65       83.98      6.21 o 
   4   2   6       34.61       35.79      6.46 o 
  -7   3   6        1.99        0.69      7.54 o 
  -6   3   6       33.32       38.10      6.74 o 
  -5   3   6      197.73      188.27      7.39 o 
  -4   3   6       21.39       28.20      5.94 o 
  -3   3   6      128.99      124.98      5.15 o 
  -2   3   6     1029.17     1033.19     12.17 o 
  -1   3   6      697.03      765.41      8.64 o 
   0   3   6      316.82      287.65      6.20 o 
   1   3   6      928.61      976.83     10.16 o 
   2   3   6      946.47      949.11     15.04 o 
   3   3   6        9.59        6.95      6.42 o 
   4   3   6      104.89       93.19      6.70 o 
  -7   4   6       12.59       18.93      8.38 o 
  -6   4   6      176.15      149.62      7.63 o 
  -5   4   6       63.38       65.07      7.74 o 
  -4   4   6       15.94       22.46      6.56 o 
  -3   4   6      406.24      414.97      6.87 o 
  -2   4   6     1811.83     1790.78     17.58 o 
  -1   4   6      290.39      322.51      5.58 o 
   0   4   6      200.80      197.39      5.79 o 
   1   4   6       62.75       63.50      5.01 o 
   2   4   6       87.98       88.65      6.07 o 
   3   4   6       25.74       29.75      5.80 o 
   4   4   6        1.59        7.54      6.35 o 
  -7   5   6        2.63        1.61      7.92 o 
  -6   5   6       39.12       34.18      7.38 o 
  -5   5   6       39.79       46.61      7.49 o 
  -4   5   6        0.47        3.28      6.46 o 
  -3   5   6      347.82      342.97      6.27 o 
  -2   5   6      184.12      182.74      5.41 o 
  -1   5   6       84.94       84.63      5.31 o 
   0   5   6      941.12      894.12     11.34 o 
   1   5   6       29.89       29.60      5.67 o 
   2   5   6        4.60       10.10      6.16 o 
   3   5   6        0.86        4.93      6.75 o 
   4   5   6       22.50       32.22      7.08 o 
  -7   6   6       36.21       49.02      8.58 o 
  -6   6   6        9.51       19.83      7.59 o 
  -5   6   6        0.16       10.77      6.47 o 
  -4   6   6      154.74      159.46      5.86 o 
  -3   6   6       72.02       61.63      5.91 o 
  -2   6   6     1151.38     1141.30     18.12 o 
  -1   6   6     1948.14     1992.15     14.22 o 
   0   6   6       75.82       69.01      5.32 o 
   1   6   6      307.41      320.62      6.38 o 
   2   6   6        9.16       10.84      5.84 o 
   3   6   6      115.06      119.06      7.63 o 
   4   6   6        4.51        6.87      7.86 o 
  -7   7   6        6.94       11.33      8.76 o 
  -6   7   6      134.05      121.10      7.84 o 
  -5   7   6       30.95       38.93      7.32 o 
  -4   7   6       14.46       14.34      6.66 o 
  -3   7   6       29.46       30.78      5.76 o 
  -2   7   6     1140.45     1199.87     13.32 o 
  -1   7   6     1029.78     1109.62     21.64 o 
   0   7   6       48.70       59.78      5.71 o 
   1   7   6      283.52      272.92      6.60 o 
   2   7   6       24.36       25.40      5.30 o 
   3   7   6       71.78       80.45      6.94 o 
   4   7   6        2.63       10.40      6.90 o 
  -6   8   6        0.25        0.17      8.53 o 
  -5   8   6       24.19       25.76      8.09 o 
  -4   8   6      366.20      344.27     17.39 o 
  -3   8   6       27.40       29.01      6.12 o 
  -2   8   6     2790.09     2875.21     30.14 o 
  -1   8   6      197.77      208.82      6.27 o 
   0   8   6       19.87       27.47      5.71 o 
   1   8   6       36.95       41.90      5.41 o 
   2   8   6      100.27      104.41      6.89 o 
   3   8   6      514.68      493.70     16.72 o 
   4   8   6       13.21       24.44      7.97 o 
  -6   9   6        7.37       20.90      8.28 o 
  -5   9   6       16.82       28.75      7.17 o 
  -4   9   6      305.20      309.08     12.53 o 
  -3   9   6      259.54      255.42      7.21 o 
  -2   9   6       73.66       70.59      6.69 o 
  -1   9   6       21.14       41.94      6.18 o 
   0   9   6      111.57      118.63      5.79 o 
   1   9   6       99.93      100.81      7.15 o 
   2   9   6       22.71       25.90      6.28 o 
   3   9   6      224.92      241.19      8.42 o 
   4   9   6       33.70       37.16      7.44 o 
  -6  10   6       15.69       22.95      8.46 o 
  -5  10   6       16.24       20.69      7.48 o 
  -4  10   6       18.40       19.28      7.17 o 
  -3  10   6      480.66      482.14     12.35 o 
  -2  10   6      182.32      182.78      7.20 o 
  -1  10   6       40.16       48.76      6.12 o 
   0  10   6       39.62       48.79      5.80 o 
   1  10   6      246.86      254.63      6.82 o 
   2  10   6      270.45      277.85      8.25 o 
   3  10   6       80.09       89.03      8.24 o 
   4  10   6        0.01       -0.01      9.04 o 
  -6  11   6        7.66       15.26      8.19 o 
  -5  11   6       14.90        3.55      7.16 o 
  -4  11   6        2.40        7.87      6.62 o 
  -3  11   6      394.04      383.65      8.02 o 
  -2  11   6       56.11       51.41      6.20 o 
  -1  11   6        8.29        6.51      5.81 o 
   0  11   6        4.15       -4.33      6.14 o 
   1  11   6        1.66        6.96      7.21 o 
   2  11   6        0.15        3.45      7.02 o 
   3  11   6       49.16       49.65     11.28 o 
   4  11   6       43.27       45.67      9.42 o 
  -6  12   6       22.42       21.86      9.26 o 
  -5  12   6        1.64       12.36      7.05 o 
  -4  12   6       51.23       65.60      9.23 o 
  -3  12   6      120.13      123.12      8.47 o 
  -2  12   6        6.10       11.13      7.09 o 
  -1  12   6        8.91        9.17      6.36 o 
   0  12   6       37.03       43.13      5.31 o 
   1  12   6        0.52        9.78      6.12 o 
   2  12   6       23.08       22.66      7.27 o 
   3  12   6        0.31       15.53      9.45 o 
   4  12   6       15.31       27.23     10.47 o 
  -6  13   6        1.44       -3.42      8.16 o 
  -5  13   6        0.18        0.66      9.40 o 
  -4  13   6       26.35       30.17      8.75 o 
  -3  13   6       40.78       43.77      7.82 o 
  -2  13   6       29.07       31.04      6.62 o 
  -1  13   6      312.63      303.07      7.02 o 
   0  13   6       83.76       89.17      6.07 o 
   1  13   6       17.23       27.22      7.10 o 
   2  13   6        5.00       12.43      7.26 o 
   3  13   6       10.61       21.53      9.20 o 
  -6  14   6        9.73       20.40      9.69 o 
  -5  14   6       19.18       22.89      9.58 o 
  -4  14   6      161.27      160.89      9.54 o 
  -3  14   6       39.78       45.57      7.77 o 
  -2  14   6      160.62      159.26      7.61 o 
  -1  14   6       33.49       37.37      6.43 o 
   0  14   6      601.14      616.93     10.06 o 
   1  14   6        0.28       -4.15      6.46 o 
   2  14   6       36.52       44.29      7.59 o 
   3  14   6        4.75        1.65     10.43 o 
  -5  15   6       99.47      103.94     12.07 o 
  -4  15   6       20.20       17.04      8.67 o 
  -3  15   6       17.28       23.77      9.25 o 
  -2  15   6        2.18       10.51      7.40 o 
  -1  15   6        1.32        1.89      6.35 o 
   0  15   6        2.53       15.05      6.47 o 
   1  15   6       10.19        8.46      8.03 o 
   2  15   6       31.88       34.93      8.75 o 
   3  15   6        0.81        3.43      9.39 o 
  -5  16   6       38.42       45.07      9.61 o 
  -4  16   6       10.06       27.59     11.17 o 
  -3  16   6       17.28       18.95      9.52 o 
  -2  16   6       90.75       96.90      8.00 o 
  -1  16   6       90.95      100.73      6.22 o 
   0  16   6       81.93       76.78      6.55 o 
   1  16   6        3.36       -0.56      8.28 o 
   2  16   6       18.36       20.17      8.73 o 
   3  16   6       33.64       37.74      9.17 o 
  -5  17   6        4.68        2.31     12.50 o 
  -4  17   6        6.36       12.58      8.82 o 
  -3  17   6        2.79       -4.39      8.81 o 
  -2  17   6        2.62       11.55      6.80 o 
  -1  17   6        0.47        2.59      7.30 o 
   0  17   6      118.94      100.07      7.53 o 
   1  17   6        2.99        4.89      7.00 o 
   2  17   6       35.21       33.20      8.01 o 
   3  17   6       13.85       24.50     11.33 o 
  -5  18   6        1.30       21.86     12.04 o 
  -4  18   6       49.19       51.29      9.84 o 
  -3  18   6       12.71       23.75     11.40 o 
  -2  18   6       20.49       22.77      9.02 o 
  -1  18   6       87.01       95.02      7.27 o 
   0  18   6        7.83       13.99      6.83 o 
   1  18   6       34.91       38.97      8.81 o 
   2  18   6       30.41       32.51      9.74 o 
  -4  19   6        8.76       16.27     11.67 o 
  -3  19   6       37.73       46.11     11.41 o 
  -2  19   6        1.80        7.18      7.88 o 
  -1  19   6       21.07       26.70      7.43 o 
   0  19   6        3.79        9.48      8.48 o 
   1  19   6        2.12        6.92      8.09 o 
   2  19   6        7.66       13.07      8.30 o 
  -4  20   6       48.25       49.60     11.98 o 
  -3  20   6        1.95        5.31     10.98 o 
  -2  20   6       27.15       23.36      8.66 o 
  -1  20   6       24.74       27.87      7.54 o 
   0  20   6       78.10       79.67      9.07 o 
   1  20   6       26.72       21.60      8.58 o 
   2  20   6        2.42        7.54     10.83 o 
  -3  21   6        4.16       12.22     11.78 o 
  -2  21   6       30.48       30.69     10.28 o 
  -1  21   6        3.84        9.19      8.58 o 
   0  21   6       39.81       50.21      8.43 o 
   1  21   6        0.16        4.79     10.07 o 
  -3  22   6        3.28       -5.12     12.07 o 
  -2  22   6        6.38       12.53     10.63 o 
  -1  22   6       14.15       19.77      9.94 o 
   0  22   6       45.52       37.31      9.42 o 
  -2  23   6        0.00        5.62     10.87 o 
  -1  23   6       11.73        6.12      8.24 o 
   0  23   6       13.10        8.14      9.00 o 
  -7   1   7        0.10       -0.90      6.75 o 
  -6   1   7        7.56        6.44      6.86 o 
  -5   1   7        0.04        6.38      5.53 o 
  -4   1   7       36.36       35.71      5.37 o 
  -3   1   7       84.38       78.71      5.31 o 
  -2   1   7       22.74       18.13      4.83 o 
  -1   1   7       90.52      101.25      4.28 o 
   0   1   7      234.19      239.87      5.59 o 
   1   1   7        8.81       21.82      6.36 o 
   2   1   7        0.05        0.66      5.91 o 
   3   1   7       41.90       42.39      6.15 o 
   4   1   7        0.96        7.45      7.54 o 
  -7   2   7        2.23        3.46      7.59 o 
  -6   2   7        4.34        7.11      6.56 o 
  -5   2   7        0.79       11.08      6.23 o 
  -4   2   7       95.82      104.59      5.96 o 
  -3   2   7      141.30      140.82      5.10 o 
  -2   2   7      216.45      207.79      4.94 o 
  -1   2   7       65.96       64.31      4.20 o 
   0   2   7      830.25      880.06     10.23 o 
   1   2   7        5.86       12.22      4.96 o 
   2   2   7        5.71        8.63      5.72 o 
   3   2   7      145.98      133.73      8.33 o 
   4   2   7        0.11        7.21      7.89 o 
  -7   3   7        2.55        4.21      7.50 o 
  -6   3   7        8.33       11.70      6.94 o 
  -5   3   7       65.87       66.18      6.70 o 
  -4   3   7       14.37       14.69      5.01 o 
  -3   3   7       68.94       75.67      5.38 o 
  -2   3   7      224.97      226.79      5.28 o 
  -1   3   7       91.92       81.75      4.98 o 
   0   3   7        8.31       13.18      5.80 o 
   1   3   7       21.40       19.63      5.46 o 
   2   3   7        9.92       12.18      5.42 o 
   3   3   7        0.01        7.53      7.20 o 
   4   3   7        1.61        0.51      6.51 o 
  -7   4   7        0.82        7.89      8.33 o 
  -6   4   7       43.48       53.03      7.79 o 
  -5   4   7       20.01       19.10      6.81 o 
  -4   4   7       28.29       40.86      6.00 o 
  -3   4   7      100.03       94.15      5.84 o 
  -2   4   7     1171.37     1207.86     18.51 o 
  -1   4   7      157.37      173.23      4.91 o 
   0   4   7       17.70       14.60      4.98 o 
   1   4   7        0.07        4.99      5.49 o 
   2   4   7       22.04       20.90      5.49 o 
   3   4   7       32.41       31.35      5.54 o 
   4   4   7       39.76       30.72      6.97 o 
  -7   5   7        0.93        3.28      8.25 o 
  -6   5   7        0.01        4.10      6.36 o 
  -5   5   7       16.31       26.89      6.40 o 
  -4   5   7        0.03       -1.47      5.28 o 
  -3   5   7       91.70       95.21      5.46 o 
  -2   5   7     1762.60     1788.10     19.62 o 
  -1   5   7       75.04       69.58      5.04 o 
   0   5   7        4.78        6.55      4.61 o 
   1   5   7       42.26       40.70      5.63 o 
   2   5   7      268.00      269.79      7.23 o 
   3   5   7       39.96       42.18      5.89 o 
   4   5   7       34.88       27.49      6.81 o 
  -7   6   7       26.50       21.59      8.09 o 
  -6   6   7       79.62       86.93     12.02 o 
  -5   6   7        1.07       10.11      6.26 o 
  -4   6   7      108.33      110.87      6.35 o 
  -3   6   7        6.27        8.97      5.73 o 
  -2   6   7       37.49       38.85      5.32 o 
  -1   6   7        0.02        3.70      5.46 o 
   0   6   7       83.22       78.38      5.14 o 
   1   6   7      413.07      404.65     13.11 o 
   2   6   7      284.20      276.64      7.02 o 
   3   6   7       28.91       34.82      6.88 o 
   4   6   7       15.91       21.18      7.95 o 
  -7   7   7        0.12        6.58      8.95 o 
  -6   7   7        0.03        5.70      8.02 o 
  -5   7   7       10.33       13.42      6.50 o 
  -4   7   7      118.40      120.86      6.51 o 
  -3   7   7       13.43       16.28      5.17 o 
  -2   7   7      478.88      482.95      6.28 o 
  -1   7   7      200.89      191.44      5.77 o 
   0   7   7       67.84       63.64      5.22 o 
   1   7   7      452.27      466.39      7.54 o 
   2   7   7      665.64      659.96     15.27 o 
   3   7   7        0.39        0.88      7.32 o 
   4   7   7       48.06       31.82      7.92 o 
  -6   8   7        0.22       11.04      9.12 o 
  -5   8   7        1.22       11.07      6.34 o 
  -4   8   7       91.18       96.44      6.27 o 
  -3   8   7       26.66       34.78      6.36 o 
  -2   8   7      545.42      525.24      7.72 o 
  -1   8   7        0.49        2.27      5.46 o 
   0   8   7     1058.86     1056.55     10.87 o 
   1   8   7      860.54      856.42      8.26 o 
   2   8   7      122.96      139.46      7.69 o 
   3   8   7       82.43       84.68      6.63 o 
   4   8   7       17.76       23.18      7.80 o 
  -6   9   7       68.65       72.53      8.06 o 
  -5   9   7       13.60       33.33      9.40 o 
  -4   9   7      164.65      158.62      7.36 o 
  -3   9   7      425.99      430.44     10.25 o 
  -2   9   7       26.71       27.36      6.30 o 
  -1   9   7      166.52      160.15      5.68 o 
   0   9   7      209.37      222.88      6.55 o 
   1   9   7      202.11      184.49      5.52 o 
   2   9   7      158.37      154.03      6.66 o 
   3   9   7       28.58       22.37      6.59 o 
   4   9   7       19.22       16.92      8.05 o 
  -6  10   7      168.86      171.57     12.85 o 
  -5  10   7        0.76        5.27      7.95 o 
  -4  10   7     1061.27     1079.81     25.23 o 
  -3  10   7      193.76      186.53      6.73 o 
  -2  10   7      693.54      679.57      7.75 o 
  -1  10   7       44.44       51.84      5.70 o 
   0  10   7      394.38      403.97      6.73 o 
   1  10   7      230.59      241.62      6.82 o 
   2  10   7       14.55       21.34      6.48 o 
   3  10   7       26.41       29.60      8.31 o 
   4  10   7        1.47       -1.42      7.37 o 
  -6  11   7      146.80      149.43     14.25 o 
  -5  11   7       72.73       88.47      7.14 o 
  -4  11   7      438.43      413.78     16.23 o 
  -3  11   7        7.24       13.59      6.93 o 
  -2  11   7        1.89        2.06      5.94 o 
  -1  11   7        0.82        5.98      6.63 o 
   0  11   7      520.19      512.57      7.40 o 
   1  11   7      215.89      223.58      6.10 o 
   2  11   7      207.78      209.86      6.66 o 
   3  11   7       26.32       32.77      8.14 o 
  -6  12   7        0.50        5.46      9.20 o 
  -5  12   7       20.29       23.78      8.34 o 
  -4  12   7        5.02       12.07      6.28 o 
  -3  12   7       44.15       46.57      6.61 o 
  -2  12   7       77.57       70.69      5.95 o 
  -1  12   7      430.78      399.48     25.87 o 
   0  12   7      177.13      190.82      6.78 o 
   1  12   7       27.15       30.89      6.07 o 
   2  12   7      124.22      140.61      7.58 o 
   3  12   7      211.18      216.08      7.88 o 
  -6  13   7       18.92       22.33     10.10 o 
  -5  13   7        2.42       -0.32      7.87 o 
  -4  13   7       21.25       31.05      6.04 o 
  -3  13   7      106.40       96.03      6.69 o 
  -2  13   7       71.89       67.51      7.07 o 
  -1  13   7      381.79      383.70      7.51 o 
   0  13   7      336.72      330.99      7.53 o 
   1  13   7       41.42       52.10      6.45 o 
   2  13   7       71.82       77.10      7.62 o 
   3  13   7        0.17       13.21      7.50 o 
  -6  14   7        4.68        6.86      8.55 o 
  -5  14   7        0.26       -3.69      7.08 o 
  -4  14   7       13.37       13.60      7.36 o 
  -3  14   7        3.52        9.33      5.95 o 
  -2  14   7       67.16       68.30      6.20 o 
  -1  14   7      301.78      283.66      8.46 o 
   0  14   7        1.83        4.39      6.68 o 
   1  14   7       30.05       32.58      7.08 o 
   2  14   7       30.87       39.78      7.26 o 
   3  14   7       25.64       27.22      7.70 o 
  -5  15   7       41.18       34.72      9.35 o 
  -4  15   7       14.09       18.30      8.29 o 
  -3  15   7       23.97       23.23      7.01 o 
  -2  15   7       35.69       34.66      6.42 o 
  -1  15   7        0.40        1.37      7.45 o 
   0  15   7       11.19       13.70      6.38 o 
   1  15   7        9.38       12.81      6.28 o 
   2  15   7        6.04       12.78      7.55 o 
   3  15   7        5.18        9.76      8.44 o 
  -5  16   7        0.15        8.00      8.46 o 
  -4  16   7      200.46      186.21      7.26 o 
  -3  16   7       21.91       26.94      7.35 o 
  -2  16   7      102.00      100.89      6.09 o 
  -1  16   7       58.21       47.17      7.28 o 
   0  16   7       59.64       59.99      6.67 o 
   1  16   7        1.31        7.35      7.42 o 
   2  16   7        0.34       12.82      6.95 o 
  -5  17   7        2.05       15.19     10.28 o 
  -4  17   7       23.40       13.35      9.78 o 
  -3  17   7        1.32        2.72      6.63 o 
  -2  17   7        6.46        7.00      7.37 o 
  -1  17   7        1.63       10.78      6.53 o 
   0  17   7       53.49       53.57      6.07 o 
   1  17   7        0.01       -4.90      6.16 o 
   2  17   7       18.43       23.59      9.09 o 
  -4  18   7       13.24        9.81      7.80 o 
  -3  18   7        0.11        2.59      8.78 o 
  -2  18   7        3.60        8.91      6.81 o 
  -1  18   7       20.90       27.09      7.44 o 
   0  18   7        1.08        3.51      6.92 o 
   1  18   7       29.51       29.18      7.24 o 
   2  18   7        0.88        3.88      9.22 o 
  -4  19   7        4.87       15.19      8.20 o 
  -3  19   7        4.63        5.74      8.22 o 
  -2  19   7        6.90        6.05      8.44 o 
  -1  19   7        0.01        1.38      7.18 o 
   0  19   7       12.98       21.87      7.65 o 
   1  19   7        5.62        9.54      8.12 o 
  -4  20   7        7.85        6.53      8.26 o 
  -3  20   7        0.11        0.62      9.40 o 
  -2  20   7       22.13       17.99      7.68 o 
  -1  20   7        3.90       12.03      7.26 o 
   0  20   7        7.30        7.31      7.30 o 
   1  20   7        1.53        7.57      9.42 o 
  -3  21   7       10.85        9.64      9.05 o 
  -2  21   7        0.74        7.18      8.17 o 
  -1  21   7        5.97       12.97      7.90 o 
   0  21   7        1.02        7.98      8.55 o 
  -2  22   7       46.62       38.17      9.88 o 
  -1  22   7        2.14        7.24      7.61 o 
   0  22   7        1.07       -2.39      8.83 o 
  -7   0   8       18.40       19.56      9.09 o 
  -6   0   8      183.28      182.13      9.92 o 
  -5   0   8       12.79       23.82      9.01 o 
  -4   0   8      231.71      237.40     10.48 o 
  -3   0   8      212.89      215.60      6.73 o 
  -2   0   8      441.13      450.65      8.20 o 
  -1   0   8      128.27      129.94      7.32 o 
   0   0   8      785.74      760.57     15.73 o 
   1   0   8       15.29       17.98      9.31 o 
   2   0   8      194.35      213.04     16.40 o 
   3   0   8        3.50       11.07      8.87 o 
   4   0   8       35.88       39.66     12.11 o 
  -7   1   8        0.26        9.55      7.28 o 
  -6   1   8        7.52        6.41      7.12 o 
  -5   1   8        4.94       13.00      9.12 o 
  -4   1   8        0.16        4.16      5.09 o 
  -3   1   8      283.70      265.92      5.02 o 
  -2   1   8      116.74      117.74      5.08 o 
  -1   1   8      558.08      569.21      9.30 o 
   0   1   8       24.21       31.68      4.84 o 
   1   1   8       55.33       64.70      5.44 o 
   2   1   8       25.09       23.47      5.48 o 
   3   1   8       67.04       72.46      6.06 o 
   4   1   8       62.33       54.43      7.19 o 
  -7   2   8        8.98       16.34      9.25 o 
  -6   2   8        1.18       11.84      7.56 o 
  -5   2   8       16.98       16.09      5.85 o 
  -4   2   8      195.68      199.06      8.43 o 
  -3   2   8        0.01        3.94      5.48 o 
  -2   2   8      304.61      302.50      5.31 o 
  -1   2   8       39.04       49.66      4.57 o 
   0   2   8      778.15      792.78      7.68 o 
   1   2   8       59.05       63.02      5.30 o 
   2   2   8      236.27      224.16      5.94 o 
   3   2   8       40.25       48.45      6.78 o 
   4   2   8       40.90       50.81      8.20 o 
  -7   3   8        3.51        5.37      6.85 o 
  -6   3   8       63.52       76.39      7.84 o 
  -5   3   8       64.57       65.92      6.23 o 
  -4   3   8       91.55       99.80      5.72 o 
  -3   3   8        0.06       -2.61      4.88 o 
  -2   3   8        4.21        8.31      4.65 o 
  -1   3   8      115.15      113.56      6.07 o 
   0   3   8       22.49       19.98      5.10 o 
   1   3   8      195.58      181.50      5.18 o 
   2   3   8      241.98      222.15      5.96 o 
   3   3   8       37.81       41.21      6.35 o 
   4   3   8        0.43        6.94      7.13 o 
  -7   4   8       15.46       11.26      6.96 o 
  -6   4   8       17.69       28.20     10.49 o 
  -5   4   8        1.33       -1.27      5.63 o 
  -4   4   8      742.58      780.92     11.59 o 
  -3   4   8        5.18        9.58      5.00 o 
  -2   4   8      386.92      351.18      5.87 o 
  -1   4   8        0.01        2.97      4.42 o 
   0   4   8      235.07      254.44      5.70 o 
   1   4   8        4.06        7.05      5.32 o 
   2   4   8        4.03        5.25      5.41 o 
   3   4   8        2.37       12.07      6.81 o 
   4   4   8        1.05        3.59      7.79 o 
  -7   5   8       37.82       41.04      7.47 o 
  -6   5   8        0.38       15.25      6.98 o 
  -5   5   8        5.80       19.58      5.91 o 
  -4   5   8      225.60      226.37      6.10 o 
  -3   5   8      122.91      117.85      4.83 o 
  -2   5   8        0.38        6.99      5.17 o 
  -1   5   8       29.02       27.90      4.78 o 
   0   5   8        3.09       10.50      4.45 o 
   1   5   8        2.11        5.19      4.68 o 
   2   5   8       62.70       53.61      7.02 o 
   3   5   8       51.24       45.85      6.44 o 
   4   5   8       14.65       14.91      7.90 o 
  -7   6   8        1.19       -3.55      7.39 o 
  -6   6   8        6.19       17.84      7.30 o 
  -5   6   8        0.47       12.07      5.94 o 
  -4   6   8       10.96       16.70      5.86 o 
  -3   6   8      236.44      225.90      5.11 o 
  -2   6   8      136.36      130.82      4.93 o 
  -1   6   8        2.47        8.10      4.94 o 
   0   6   8      124.69      129.98      5.76 o 
   1   6   8       20.26       23.20      5.69 o 
   2   6   8       33.24       36.30      5.69 o 
   3   6   8        8.37        8.92      6.39 o 
  -6   7   8        2.38       13.07      6.95 o 
  -5   7   8        6.75       13.11      6.12 o 
  -4   7   8      236.47      242.49      5.95 o 
  -3   7   8      184.89      180.35      5.72 o 
  -2   7   8       35.26       40.39      5.23 o 
  -1   7   8       49.54       44.28      5.18 o 
   0   7   8       27.75       28.90      5.09 o 
   1   7   8      314.25      326.22      8.50 o 
   2   7   8       10.30       14.11      5.94 o 
   3   7   8        5.52        8.95      7.56 o 
  -6   8   8       38.04       39.12      7.61 o 
  -5   8   8       46.62       49.52      6.45 o 
  -4   8   8        9.49       14.00      5.65 o 
  -3   8   8      122.17      121.81      6.38 o 
  -2   8   8       43.46       49.52      6.12 o 
  -1   8   8       59.17       65.38      6.08 o 
   0   8   8       58.53       60.16      5.73 o 
   1   8   8      111.07      113.47      6.72 o 
   2   8   8      203.34      206.80      6.98 o 
   3   8   8       14.90       15.49      7.74 o 
  -6   9   8       78.75       71.23      9.18 o 
  -5   9   8        0.00        3.57      6.66 o 
  -4   9   8       49.36       56.48      7.12 o 
  -3   9   8        1.07        3.19      6.11 o 
  -2   9   8        0.07        6.25      5.37 o 
  -1   9   8        1.19       10.41      5.30 o 
   0   9   8      849.96      830.80     10.53 o 
   1   9   8       18.72       23.70      5.90 o 
   2   9   8        8.30        9.39      6.70 o 
   3   9   8       12.77        7.82      6.90 o 
  -6  10   8        2.06       10.08      9.39 o 
  -5  10   8       18.19       22.29      7.77 o 
  -4  10   8        3.24       11.50      6.61 o 
  -3  10   8        7.13       14.32      6.13 o 
  -2  10   8      455.10      454.06     11.75 o 
  -1  10   8       31.60       36.71      5.25 o 
   0  10   8      420.15      426.71      7.09 o 
   1  10   8       68.12       79.58      6.06 o 
   2  10   8        5.06        5.92      7.01 o 
   3  10   8       12.77       16.42      9.69 o 
  -6  11   8        1.95       19.94      8.58 o 
  -5  11   8       56.86       63.97      8.30 o 
  -4  11   8        2.51        5.26      6.67 o 
  -3  11   8       44.97       50.06      6.03 o 
  -2  11   8      891.53      880.00     10.59 o 
  -1  11   8        7.54       -0.84      6.06 o 
   0  11   8        1.60        2.86      5.78 o 
   1  11   8        5.30        2.49      5.00 o 
   2  11   8       10.07       10.60      6.90 o 
   3  11   8       14.14        7.75      8.00 o 
  -6  12   8       12.74       18.80      8.70 o 
  -5  12   8        0.02        9.56      7.19 o 
  -4  12   8       16.70       19.13      6.30 o 
  -3  12   8      136.21      140.69      7.10 o 
  -2  12   8      490.20      475.84      7.71 o 
  -1  12   8       41.64       46.63      5.17 o 
   0  12   8       43.47       40.40      5.54 o 
   1  12   8       12.41       16.38      6.79 o 
   2  12   8       16.32       19.19      6.50 o 
   3  12   8      112.50       95.63     10.52 o 
  -6  13   8        0.39        7.49      8.39 o 
  -5  13   8        0.87       -2.04      6.86 o 
  -4  13   8        0.49        2.46      6.62 o 
  -3  13   8        4.90       10.87      6.86 o 
  -2  13   8      148.56      140.15      6.63 o 
  -1  13   8       18.18       21.20      6.22 o 
   0  13   8        0.83       -2.33      5.81 o 
   1  13   8        9.32       10.79      6.89 o 
   2  13   8        2.22        7.06      7.03 o 
   3  13   8        0.35        8.37      8.00 o 
  -5  14   8        3.25       14.95      7.45 o 
  -4  14   8        0.08       10.07      6.76 o 
  -3  14   8        0.09       -5.29      7.35 o 
  -2  14   8       15.00       25.46      6.82 o 
  -1  14   8      117.90      103.02      5.77 o 
   0  14   8        2.34       -2.70      5.93 o 
   1  14   8       24.50       31.03      6.42 o 
   2  14   8       68.84       69.81      7.44 o 
  -5  15   8       87.40       85.12      9.14 o 
  -4  15   8        0.17        1.03      7.14 o 
  -3  15   8        2.03       10.18      6.70 o 
  -2  15   8      111.38      107.26      7.29 o 
  -1  15   8       12.07       18.51      6.37 o 
   0  15   8        0.64        4.85      5.67 o 
   1  15   8       82.62       83.06      6.30 o 
   2  15   8        4.27        9.18      7.04 o 
  -5  16   8       14.89        3.68      8.79 o 
  -4  16   8       35.52       46.45      7.41 o 
  -3  16   8        1.74        8.41      7.19 o 
  -2  16   8      183.34      166.75      7.10 o 
  -1  16   8        5.31       -0.92      5.68 o 
   0  16   8       20.75       20.13      7.30 o 
   1  16   8        5.44        9.84      7.51 o 
   2  16   8       15.37       20.29      7.54 o 
  -5  17   8       20.49       19.46      9.27 o 
  -4  17   8        0.69        2.71      7.60 o 
  -3  17   8        2.50       10.72      6.28 o 
  -2  17   8       24.71       24.18      6.80 o 
  -1  17   8       15.66       20.00      5.96 o 
   0  17   8      111.11      112.19      6.98 o 
   1  17   8        6.58       13.05      6.75 o 
   2  17   8       11.51       14.29      8.09 o 
  -4  18   8       39.39       28.96      9.80 o 
  -3  18   8        5.78        6.81      6.54 o 
  -2  18   8       41.40       43.03      7.08 o 
  -1  18   8       12.93       22.92      6.50 o 
   0  18   8      207.19      211.24      7.66 o 
   1  18   8        0.23        4.35      7.43 o 
  -4  19   8        9.92       15.80      8.25 o 
  -3  19   8       14.99       19.81      8.74 o 
  -2  19   8        0.29        2.72      6.99 o 
  -1  19   8       24.49       22.98      7.83 o 
   0  19   8        0.00        2.71      7.87 o 
   1  19   8        2.04        1.28      7.60 o 
  -3  20   8        1.77        2.93      7.68 o 
  -2  20   8       35.07       34.26      7.50 o 
  -1  20   8        0.22        2.51      7.63 o 
   0  20   8        0.83        7.47      8.12 o 
  -3  21   8        1.18        6.47      9.11 o 
  -2  21   8       17.06       16.01      7.55 o 
  -1  21   8       21.02       11.70      7.27 o 
  -7   1   9       11.07        6.97      7.96 o 
  -6   1   9       12.70       21.47      6.72 o 
  -5   1   9       10.39       16.78      5.36 o 
  -4   1   9       21.42       22.98      5.17 o 
  -3   1   9        3.10        7.30      4.91 o 
  -2   1   9      861.92      866.89     10.55 o 
  -1   1   9       45.31       43.95      4.34 o 
   0   1   9       58.07       64.09      4.59 o 
   1   1   9       81.35       87.75      5.59 o 
   2   1   9       22.99       20.09      5.63 o 
   3   1   9       31.28       26.01      6.93 o 
  -7   2   9       95.23       77.99      8.40 o 
  -6   2   9        2.04       -1.35      6.77 o 
  -5   2   9        7.12        8.13      6.01 o 
  -4   2   9       14.68       21.98      6.20 o 
  -3   2   9       13.25       14.69      4.68 o 
  -2   2   9       11.27       12.42      4.98 o 
  -1   2   9      102.53      108.67      4.99 o 
   0   2   9        5.31        7.46      5.16 o 
   1   2   9       20.00       27.74      6.06 o 
   2   2   9        0.41        5.42      6.00 o 
   3   2   9       13.24        4.66      7.53 o 
  -7   3   9       28.57       19.78      8.80 o 
  -6   3   9        5.61        5.88      6.16 o 
  -5   3   9       31.10       33.28      5.82 o 
  -4   3   9       55.16       54.74      5.55 o 
  -3   3   9        0.31       12.61      4.24 o 
  -2   3   9        4.28        7.90      4.13 o 
  -1   3   9        2.85        8.96      5.04 o 
   0   3   9       20.82       26.02      5.21 o 
   1   3   9       93.14       96.32      6.14 o 
   2   3   9       13.64       22.64      5.90 o 
   3   3   9       16.82       22.67      6.56 o 
  -7   4   9        1.55        7.02      7.37 o 
  -6   4   9        8.58       17.08      6.23 o 
  -5   4   9        9.46       12.97      5.73 o 
  -4   4   9       97.06       96.00      5.40 o 
  -3   4   9      186.31      189.92      5.56 o 
  -2   4   9       15.68       18.27      4.74 o 
  -1   4   9       54.43       58.97      5.17 o 
   0   4   9      336.33      345.04      6.01 o 
   1   4   9       17.99       19.06      5.26 o 
   2   4   9        0.36        6.50      6.42 o 
   3   4   9        1.96       11.94      7.60 o 
  -7   5   9        0.53        5.18      7.81 o 
  -6   5   9        1.30        6.87      5.97 o 
  -5   5   9      203.32      201.12      6.70 o 
  -4   5   9      192.72      204.32      5.98 o 
  -3   5   9      361.49      375.76     10.03 o 
  -2   5   9       88.02       87.10      4.60 o 
  -1   5   9      139.71      142.88      5.35 o 
   0   5   9        9.12       10.27      5.27 o 
   1   5   9       59.73       59.99      5.19 o 
   2   5   9       17.17       15.94      6.03 o 
   3   5   9       29.51       30.82      6.73 o 
  -6   6   9       14.89       38.65     10.88 o 
  -5   6   9       40.37       36.13      5.52 o 
  -4   6   9      867.90      886.44      7.27 o 
  -3   6   9       24.18       24.65      4.82 o 
  -2   6   9        0.12        1.53      5.20 o 
  -1   6   9       30.63       29.47      4.97 o 
   0   6   9     1397.36     1391.53     13.17 o 
   1   6   9       34.52       36.86      5.66 o 
   2   6   9       37.03       41.90      6.47 o 
   3   6   9        6.60        7.46      7.19 o 
  -6   7   9        5.57       12.84      7.63 o 
  -5   7   9        0.03       11.21      6.30 o 
  -4   7   9      316.30      312.72      5.97 o 
  -3   7   9       51.49       69.85      5.54 o 
  -2   7   9        0.78        9.84      5.69 o 
  -1   7   9       83.66       73.08      5.68 o 
   0   7   9       34.73       33.83      5.11 o 
   1   7   9      360.96      368.63      6.00 o 
   2   7   9        1.41       -1.20      5.41 o 
   3   7   9       98.99       90.08      7.54 o 
  -6   8   9        4.16       21.88      7.49 o 
  -5   8   9       34.76       38.23      5.81 o 
  -4   8   9        4.59       11.51      5.41 o 
  -3   8   9      292.96      302.43      9.66 o 
  -2   8   9        3.59        5.15      4.90 o 
  -1   8   9        9.36        9.33      5.24 o 
   0   8   9       38.05       40.41      5.76 o 
   1   8   9       52.05       60.86      6.29 o 
   2   8   9       26.06       29.92      8.87 o 
   3   8   9        1.33       13.47      8.14 o 
  -6   9   9       15.12       23.12      8.34 o 
  -5   9   9       34.07       40.65      7.02 o 
  -4   9   9      142.85      151.98      5.91 o 
  -3   9   9       70.83       80.15      5.57 o 
  -2   9   9        1.01        5.08      6.17 o 
  -1   9   9       75.96       81.15      5.71 o 
   0   9   9      111.32      123.16      6.41 o 
   1   9   9       51.47       57.72      6.52 o 
   2   9   9       39.05       31.26      5.46 o 
   3   9   9       26.81       29.51      8.20 o 
  -6  10   9        5.87        9.58      7.60 o 
  -5  10   9       36.07       41.87      7.06 o 
  -4  10   9       15.58       16.65      6.13 o 
  -3  10   9      318.08      312.12      7.27 o 
  -2  10   9      940.30      915.29     12.46 o 
  -1  10   9       43.78       46.83      5.76 o 
   0  10   9        2.08        8.17      5.70 o 
   1  10   9        7.62        4.43      5.97 o 
   2  10   9       45.14       53.95      6.41 o 
   3  10   9        0.13       13.63     10.07 o 
  -6  11   9       46.38       48.64      8.81 o 
  -5  11   9       92.41       84.81      8.04 o 
  -4  11   9       15.12       18.26      6.21 o 
  -3  11   9       80.46       76.25      5.91 o 
  -2  11   9       10.21       11.35      6.78 o 
  -1  11   9       41.04       55.90      6.09 o 
   0  11   9        1.41        5.60      5.40 o 
   1  11   9      137.00      132.08      6.86 o 
   2  11   9       92.08       69.43      6.37 o 
  -6  12   9       34.84       34.04      8.73 o 
  -5  12   9        0.07       -0.64      7.66 o 
  -4  12   9       25.06       32.85      7.30 o 
  -3  12   9       57.57       54.49      5.94 o 
  -2  12   9      216.87      198.82      6.69 o 
  -1  12   9       14.53       22.90      5.51 o 
   0  12   9       54.29       61.18      5.66 o 
   1  12   9        6.03       -1.92      6.62 o 
   2  12   9      375.90      336.60      8.70 o 
  -5  13   9        0.44        6.45      7.35 o 
  -4  13   9        6.54       10.33      7.33 o 
  -3  13   9       89.99      105.42      6.86 o 
  -2  13   9        0.36       13.75      6.84 o 
  -1  13   9      281.42      264.43      6.60 o 
   0  13   9        3.39       18.19      5.92 o 
   1  13   9       21.96       23.59      6.75 o 
   2  13   9       74.04       64.36      6.96 o 
  -5  14   9       65.42       68.48      8.06 o 
  -4  14   9        6.79       20.72      6.80 o 
  -3  14   9       38.01       40.37      6.33 o 
  -2  14   9       65.35       69.95      6.92 o 
  -1  14   9        0.81        2.12      6.39 o 
   0  14   9       11.52       21.91      6.03 o 
   1  14   9       18.28       17.51      7.37 o 
   2  14   9        8.48       10.88      7.45 o 
  -5  15   9        5.37       14.02      7.20 o 
  -4  15   9        1.71        9.53      7.33 o 
  -3  15   9       18.10       20.21      6.19 o 
  -2  15   9        1.82        8.39      6.69 o 
  -1  15   9        3.83       11.37      6.67 o 
   0  15   9       28.31       35.84      5.96 o 
   1  15   9       28.13       41.88      7.52 o 
  -5  16   9       16.48       14.29      8.73 o 
  -4  16   9        4.83        3.79      6.98 o 
  -3  16   9        6.20       11.19      6.37 o 
  -2  16   9        0.55        3.61      7.44 o 
  -1  16   9       41.22       41.66      6.78 o 
   0  16   9       35.01       39.56      6.96 o 
   1  16   9        0.35        0.61      6.77 o 
  -4  17   9        3.84       -5.98      7.52 o 
  -3  17   9        4.67        8.88      6.66 o 
  -2  17   9        0.59        1.20      7.65 o 
  -1  17   9        0.05        5.54      6.34 o 
   0  17   9       13.13       15.68      7.17 o 
   1  17   9       14.61       14.76      8.22 o 
  -4  18   9        0.02       -0.23      7.59 o 
  -3  18   9       16.23       21.73      8.00 o 
  -2  18   9        2.79        6.89      7.98 o 
  -1  18   9       18.71       22.94      6.77 o 
   0  18   9        3.65        5.34      6.66 o 
  -3  19   9        0.07       11.40      6.94 o 
  -2  19   9        0.66        1.80      8.27 o 
  -1  19   9       29.77       28.07      7.31 o 
   0  19   9        3.34        3.35      6.97 o 
  -3  20   9        0.50        3.66      9.07 o 
  -2  20   9        1.57        3.86      7.26 o 
  -1  20   9        3.95        7.35      8.33 o 
  -7   0  10       16.28       29.04     10.46 o 
  -6   0  10       70.61       72.63      8.82 o 
  -5   0  10       34.56       43.95      8.79 o 
  -4   0  10       28.60       34.62      6.30 o 
  -3   0  10     1302.05     1334.37     11.87 o 
  -2   0  10       80.86       77.80      6.06 o 
  -1   0  10       20.74       30.08      5.91 o 
   0   0  10       49.95       46.40      6.07 o 
   1   0  10       41.52       42.54      8.54 o 
   2   0  10       18.03       11.74      8.77 o 
   3   0  10       43.59       36.91      9.99 o 
  -7   1  10        6.91       14.53      7.61 o 
  -6   1  10       19.27       26.45      7.24 o 
  -5   1  10        0.00       -2.98      6.51 o 
  -4   1  10       28.00       32.95      4.92 o 
  -3   1  10      305.44      329.49      5.71 o 
  -2   1  10       30.94       23.35      4.32 o 
  -1   1  10       99.33       98.86      4.91 o 
   0   1  10       51.36       51.55      5.54 o 
   1   1  10       95.76       94.11      5.73 o 
   2   1  10       11.08       19.94      6.64 o 
   3   1  10       35.17       39.40      8.14 o 
  -7   2  10       13.58       18.07      7.73 o 
  -6   2  10        0.03        1.86      7.66 o 
  -5   2  10       60.13       57.85      6.41 o 
  -4   2  10       61.97       70.36      5.30 o 
  -3   2  10       12.66       13.16      4.89 o 
  -2   2  10        0.42        2.14      3.98 o 
  -1   2  10      102.46      107.73      5.39 o 
   0   2  10      178.48      187.73      5.49 o 
   1   2  10       71.74       77.44      5.50 o 
   2   2  10      102.87      115.18      6.89 o 
   3   2  10        0.16       16.96      7.31 o 
  -6   3  10        0.13        0.89      5.88 o 
  -5   3  10       14.47        5.81      5.46 o 
  -4   3  10        4.04       15.26      6.21 o 
  -3   3  10       21.21       26.02      4.70 o 
  -2   3  10        9.11       17.10      4.88 o 
  -1   3  10        5.84        8.97      4.64 o 
   0   3  10        1.01        5.03      4.94 o 
   1   3  10      266.93      266.78      6.87 o 
   2   3  10       44.03       46.50      6.00 o 
   3   3  10       50.31       38.09      7.18 o 
  -6   4  10        0.01        2.13      6.56 o 
  -5   4  10       38.78       41.27      5.76 o 
  -4   4  10       13.19       17.74      4.88 o 
  -3   4  10        4.20       11.75      5.21 o 
  -2   4  10      146.84      156.12      5.26 o 
  -1   4  10      462.88      466.20     11.40 o 
   0   4  10      718.77      727.38      9.91 o 
   1   4  10       28.94       33.13      5.90 o 
   2   4  10       27.03       27.46      5.59 o 
   3   4  10        0.84       12.63      6.52 o 
  -6   5  10        7.64       10.79      6.71 o 
  -5   5  10        6.30        3.87      6.62 o 
  -4   5  10       96.54       95.58      6.00 o 
  -3   5  10        5.85       13.49      5.45 o 
  -2   5  10       53.11       58.32      4.48 o 
  -1   5  10       29.14       37.14      5.78 o 
   0   5  10      411.72      410.83      7.49 o 
   1   5  10        1.69       10.49      5.84 o 
   2   5  10        0.74        6.13      5.86 o 
  -6   6  10        2.82        7.18      7.55 o 
  -5   6  10      203.10      204.81      6.53 o 
  -4   6  10       27.48       28.21      5.58 o 
  -3   6  10       61.55       67.82      5.64 o 
  -2   6  10       33.37       35.22      5.94 o 
  -1   6  10        0.16        8.11      5.32 o 
   0   6  10      176.22      180.59      6.17 o 
   1   6  10       63.82       66.46      5.58 o 
   2   6  10        4.78        6.57      6.31 o 
  -6   7  10        3.14        5.82      8.19 o 
  -5   7  10      242.16      225.35      6.60 o 
  -4   7  10       74.45       80.66      5.35 o 
  -3   7  10       43.54       45.35      6.03 o 
  -2   7  10       17.14       12.69      6.46 o 
  -1   7  10      243.85      237.91      6.53 o 
   0   7  10      196.08      198.87      5.81 o 
   1   7  10       75.12       63.40      5.52 o 
   2   7  10        3.06       11.72      7.48 o 
  -6   8  10        1.97        5.85      7.47 o 
  -5   8  10       43.78       47.25      6.85 o 
  -4   8  10        1.27        4.35      5.23 o 
  -3   8  10       41.19       43.51      5.78 o 
  -2   8  10       11.63       18.12      5.09 o 
  -1   8  10        5.14       11.99      5.57 o 
   0   8  10       11.85       11.94      5.90 o 
   1   8  10        6.16       11.54      5.76 o 
   2   8  10       84.50       87.25      7.09 o 
  -6   9  10        0.00       -5.07      7.63 o 
  -5   9  10        1.69        9.75      6.72 o 
  -4   9  10       65.93       54.75      6.00 o 
  -3   9  10       19.41       18.22      6.33 o 
  -2   9  10        0.54       -0.63      5.12 o 
  -1   9  10      104.34      106.99      5.92 o 
   0   9  10       65.90       59.08      5.44 o 
   1   9  10        0.07        2.13      5.76 o 
   2   9  10       92.70       75.81      8.98 o 
  -6  10  10        3.22       17.69      8.24 o 
  -5  10  10       39.56       41.17      6.65 o 
  -4  10  10        3.59        4.88      5.89 o 
  -3  10  10       28.44       28.29      5.57 o 
  -2  10  10      127.39      131.71      6.40 o 
  -1  10  10      134.15      118.58      5.82 o 
   0  10  10        1.80        3.74      6.43 o 
   1  10  10       16.91       17.26      6.22 o 
   2  10  10       19.38       19.51      7.36 o 
  -6  11  10        0.00        7.78      8.65 o 
  -5  11  10        2.91       10.28      7.81 o 
  -4  11  10        6.44        9.46      6.73 o 
  -3  11  10       34.88       37.28      6.41 o 
  -2  11  10      147.28      140.74      6.77 o 
  -1  11  10       70.67       71.45      6.37 o 
   0  11  10        8.58        7.51      5.83 o 
   1  11  10       16.95       20.29      6.29 o 
   2  11  10        1.89        3.21      7.09 o 
  -5  12  10        3.61       10.51      7.23 o 
  -4  12  10        2.71        8.37      6.80 o 
  -3  12  10       60.16       57.67      6.56 o 
  -2  12  10       26.59       23.06      5.65 o 
  -1  12  10        3.43       -3.31      5.95 o 
   0  12  10       11.11       17.65      6.57 o 
   1  12  10       53.57       54.37      6.52 o 
   2  12  10        6.00       17.16      7.51 o 
  -5  13  10        6.65        5.59      7.71 o 
  -4  13  10       13.06       24.97      5.81 o 
  -3  13  10        4.47        6.89      7.11 o 
  -2  13  10        0.54       -4.48      6.88 o 
  -1  13  10        2.79        2.79      6.05 o 
   0  13  10       19.19       21.53      6.33 o 
   1  13  10       16.35       16.65      6.62 o 
  -5  14  10        5.12       12.80      8.32 o 
  -4  14  10        4.43       10.38      6.20 o 
  -3  14  10       41.95       33.62      6.83 o 
  -2  14  10       21.39       19.73      7.12 o 
  -1  14  10       24.59       27.85      6.71 o 
   0  14  10        0.58        1.22      6.69 o 
   1  14  10        0.70        4.99      6.75 o 
  -5  15  10        0.16        4.66      7.74 o 
  -4  15  10        2.39        8.16      7.49 o 
  -3  15  10        2.28        1.86      6.93 o 
  -2  15  10       64.31       47.52      7.19 o 
  -1  15  10        3.75        7.09      6.38 o 
   0  15  10        0.42        5.60      6.16 o 
   1  15  10       18.33       14.91      7.11 o 
  -4  16  10        0.90        7.20      7.95 o 
  -3  16  10       59.46       54.44      7.15 o 
  -2  16  10      144.95      130.64      6.80 o 
  -1  16  10       32.82       38.19      6.56 o 
   0  16  10        1.40       -0.16      7.66 o 
  -4  17  10        0.15        3.33      7.58 o 
  -3  17  10        4.32       14.94      7.05 o 
  -2  17  10       31.08       35.08      7.13 o 
  -1  17  10       44.32       41.14      7.86 o 
   0  17  10        0.92       15.20      7.39 o 
  -3  18  10       13.66       17.26      8.26 o 
  -2  18  10       11.90       13.16      6.56 o 
  -1  18  10       21.27       16.26      6.86 o 
  -2  19  10       13.15       22.31      7.58 o 
  -6   1  11        3.62        8.43      6.61 o 
  -5   1  11       52.27       50.12      5.70 o 
  -4   1  11        8.55       13.84      5.15 o 
  -3   1  11       11.59       15.54      4.36 o 
  -2   1  11        0.73        7.25      4.47 o 
  -1   1  11        3.23       10.48      4.69 o 
   0   1  11        2.06        6.91      5.72 o 
   1   1  11       42.31       52.45      6.59 o 
   2   1  11        0.02       -3.23      6.14 o 
  -6   2  11        7.97       14.35      7.11 o 
  -5   2  11        0.44        4.81      5.50 o 
  -4   2  11      133.95      141.76      6.45 o 
  -3   2  11       20.45       20.69      4.75 o 
  -2   2  11       75.16       88.52      5.30 o 
  -1   2  11       21.79       17.01      4.61 o 
   0   2  11       66.48       73.28      9.02 o 
   1   2  11       54.22       61.63      6.56 o 
   2   2  11        0.28        5.90      6.92 o 
  -6   3  11        0.19       13.67      6.59 o 
  -5   3  11       13.37       21.31      6.56 o 
  -4   3  11       19.73       22.47      5.27 o 
  -3   3  11        1.57        8.02      5.18 o 
  -2   3  11       68.68       72.37      5.01 o 
  -1   3  11       10.51       19.34      4.94 o 
   0   3  11       13.74       15.60      4.54 o 
   1   3  11       39.70       41.07      5.79 o 
   2   3  11       31.68       29.85      6.28 o 
  -6   4  11        3.36        6.13      6.66 o 
  -5   4  11       79.47       86.19      5.41 o 
  -4   4  11       70.28       79.55      5.04 o 
  -3   4  11       45.76       44.91      5.26 o 
  -2   4  11       59.53       60.98      4.93 o 
  -1   4  11       24.86       25.18      5.62 o 
   0   4  11       11.99       15.58      5.86 o 
   1   4  11        1.03        3.56      7.61 o 
   2   4  11        0.01       -6.27      6.32 o 
  -6   5  11        1.26       12.11      6.98 o 
  -5   5  11        0.00       14.38      6.17 o 
  -4   5  11       42.72       49.26      5.46 o 
  -3   5  11       50.60       53.93      4.82 o 
  -2   5  11       34.69       44.33      4.75 o 
  -1   5  11       25.91       27.68      7.24 o 
   0   5  11       18.68       24.01      5.20 o 
   1   5  11        1.64        5.25      5.68 o 
   2   5  11        8.62       -1.66      6.74 o 
  -6   6  11        3.00        2.78      6.66 o 
  -5   6  11      139.13      138.66      6.12 o 
  -4   6  11        0.00        8.88      5.44 o 
  -3   6  11       62.84       67.84      5.52 o 
  -2   6  11        4.36        4.61      5.29 o 
  -1   6  11      503.25      500.78      8.39 o 
   0   6  11       49.59       56.55      5.61 o 
   1   6  11       17.72       23.11      6.27 o 
   2   6  11       22.28       28.01      6.95 o 
  -6   7  11        0.00        9.61      6.08 o 
  -5   7  11       22.66       24.26      5.95 o 
  -4   7  11        0.15        2.26      5.25 o 
  -3   7  11       13.50       21.12      5.50 o 
  -2   7  11       29.83       33.38      6.04 o 
  -1   7  11      117.79      115.60      6.06 o 
   0   7  11        1.42        5.66      4.68 o 
   1   7  11       23.67       24.23      6.28 o 
   2   7  11       15.87       17.76      7.37 o 
  -6   8  11        0.00        4.79      6.62 o 
  -5   8  11       82.58       76.11      6.61 o 
  -4   8  11       10.93       13.79      6.39 o 
  -3   8  11       23.19       30.65      5.58 o 
  -2   8  11       23.80       30.88      5.61 o 
  -1   8  11      113.64      116.06      6.10 o 
   0   8  11        1.10        8.41      5.92 o 
   1   8  11        9.59       12.88      5.63 o 
   2   8  11        1.63        2.54      7.88 o 
  -6   9  11        0.45        2.11      8.54 o 
  -5   9  11       34.12       28.36      7.01 o 
  -4   9  11       60.41       69.14      6.88 o 
  -3   9  11        0.81        2.27      7.24 o 
  -2   9  11        6.58        4.91      5.60 o 
  -1   9  11       58.63       57.64      5.99 o 
   0   9  11        0.03        0.61      6.52 o 
   1   9  11       47.60       58.50      7.71 o 
  -5  10  11        4.22        6.90      5.97 o 
  -4  10  11        2.92       11.34      6.49 o 
  -3  10  11       38.57       47.30      6.98 o 
  -2  10  11        0.16        3.19      6.01 o 
  -1  10  11       30.83       35.37      5.97 o 
   0  10  11       53.91       46.69      6.37 o 
   1  10  11       34.03       30.46      6.00 o 
  -5  11  11        2.65       13.38      7.80 o 
  -4  11  11        9.05       15.83      5.92 o 
  -3  11  11        5.50        3.77      7.04 o 
  -2  11  11       15.66       18.19      6.04 o 
  -1  11  11        5.02       13.03      6.04 o 
   0  11  11      109.80      115.22      6.20 o 
   1  11  11       76.94       64.22      7.32 o 
  -5  12  11       14.05       19.06      7.05 o 
  -4  12  11        6.38        6.08      7.00 o 
  -3  12  11      211.73      192.76      8.30 o 
  -2  12  11        2.49        8.23      6.04 o 
  -1  12  11        7.71       10.29      6.57 o 
   0  12  11       12.40       19.92      6.76 o 
   1  12  11       79.84       88.31      7.73 o 
  -5  13  11        4.59        7.93      8.33 o 
  -4  13  11        3.15       14.98      7.07 o 
  -3  13  11      103.25       89.56      6.96 o 
  -2  13  11        2.84       -1.02      6.69 o 
  -1  13  11       61.87       72.48      6.73 o 
   0  13  11       13.90       12.91      6.66 o 
   1  13  11        1.75        5.69      6.66 o 
  -5  14  11       12.50       13.11      8.50 o 
  -4  14  11        5.50        4.40      6.34 o 
  -3  14  11      202.88      189.24      9.21 o 
  -2  14  11       11.66       26.74      6.90 o 
  -1  14  11        5.13        6.25      6.03 o 
   0  14  11        1.35        5.52      7.66 o 
  -4  15  11        0.05        3.71      6.59 o 
  -3  15  11      129.38       99.72      7.89 o 
  -2  15  11       39.88       38.27      6.78 o 
  -1  15  11       59.76       66.71      6.82 o 
   0  15  11        0.05        8.94      8.01 o 
  -4  16  11       16.98       22.69      7.26 o 
  -3  16  11       46.53       40.90      8.69 o 
  -2  16  11        3.65        7.54      7.61 o 
  -1  16  11        0.97        7.20      7.23 o 
  -3  17  11        5.58       11.51      8.15 o 
  -2  17  11        0.24        3.49      7.51 o 
  -1  17  11       18.82       17.49      8.12 o 
  -6   0  12       10.92       24.67     11.15 o 
  -5   0  12      136.81      133.52     10.65 o 
  -4   0  12      101.75      107.83      7.20 o 
  -3   0  12        0.27       -3.88      7.97 o 
  -2   0  12       31.36       47.26      7.91 o 
  -1   0  12      432.27      420.65     17.22 o 
   0   0  12      256.55      242.10      8.98 o 
   1   0  12       25.64       14.26      9.36 o 
  -6   1  12        7.47       13.85      6.75 o 
  -5   1  12       93.98       91.01      6.61 o 
  -4   1  12       63.38       61.27      5.35 o 
  -3   1  12        0.69        5.36      4.49 o 
  -2   1  12      105.52      104.98      4.65 o 
  -1   1  12        0.05        5.36      5.12 o 
   0   1  12        1.47        3.93      5.95 o 
   1   1  12        2.08        6.75      6.08 o 
  -6   2  12       15.33       14.38      7.87 o 
  -5   2  12      250.39      246.73      7.05 o 
  -4   2  12       28.65       36.96      5.52 o 
  -3   2  12        0.24        6.91      4.86 o 
  -2   2  12        8.23       10.46      4.84 o 
  -1   2  12      117.60      110.67      5.27 o 
   0   2  12       64.57       62.36      5.81 o 
   1   2  12       55.19       56.56      6.56 o 
  -6   3  12        6.02        2.62      7.31 o 
  -5   3  12      191.53      188.14      9.83 o 
  -4   3  12        0.02       11.30      5.28 o 
  -3   3  12       81.26       81.99      5.86 o 
  -2   3  12        5.32       12.17      4.90 o 
  -1   3  12      129.34      125.84      5.71 o 
   0   3  12      132.65      135.82      5.67 o 
   1   3  12       40.82       33.55      5.87 o 
  -6   4  12       11.01       11.73      7.21 o 
  -5   4  12       77.45       75.46      6.46 o 
  -4   4  12       36.76       42.59      5.26 o 
  -3   4  12      183.21      185.32      4.86 o 
  -2   4  12       21.57       25.71      4.94 o 
  -1   4  12       79.28       79.79      5.45 o 
   0   4  12        0.15        3.83      5.11 o 
   1   4  12       52.95       55.34      6.55 o 
  -6   5  12        8.96       14.48      6.50 o 
  -5   5  12        2.05       12.92      5.54 o 
  -4   5  12       25.05       26.03      6.00 o 
  -3   5  12       92.51       87.66      5.11 o 
  -2   5  12       28.66       42.74      4.85 o 
  -1   5  12       57.47       54.61      5.20 o 
   0   5  12        7.54        7.44      5.50 o 
   1   5  12       15.22       20.56      7.48 o 
  -6   6  12        6.74        8.13      6.51 o 
  -5   6  12       15.01       16.08      6.09 o 
  -4   6  12        0.43        2.41      5.66 o 
  -3   6  12       99.83      103.47      4.77 o 
  -2   6  12        5.69        7.04      4.99 o 
  -1   6  12       11.65       13.24      5.60 o 
   0   6  12        3.21        8.72      5.88 o 
   1   6  12        7.93       16.54      6.14 o 
  -6   7  12        5.11       10.65      7.20 o 
  -5   7  12       18.93       18.99      6.15 o 
  -4   7  12        3.38        2.69      6.37 o 
  -3   7  12       19.37       25.44      6.37 o 
  -2   7  12        0.56       -3.04      5.83 o 
  -1   7  12       27.06       23.94      6.02 o 
   0   7  12       17.25       22.84      5.89 o 
   1   7  12        2.41        1.52      6.28 o 
  -5   8  12        2.80        4.54      5.80 o 
  -4   8  12        0.00        0.85      5.74 o 
  -3   8  12        8.41       19.72      6.48 o 
  -2   8  12       14.51       22.11      5.44 o 
  -1   8  12        4.05        4.82      6.01 o 
   0   8  12       29.52       29.60      5.71 o 
   1   8  12        0.56        3.33      6.46 o 
  -5   9  12        0.07        2.96      7.70 o 
  -4   9  12        0.22       -2.56      6.16 o 
  -3   9  12       48.29       50.92      6.32 o 
  -2   9  12       18.32       12.78      6.47 o 
  -1   9  12       20.50       20.49      7.13 o 
   0   9  12       20.86       14.67      6.43 o 
   1   9  12       15.05       16.41      7.40 o 
  -5  10  12        8.41       18.03      7.22 o 
  -4  10  12        4.13        9.43      6.85 o 
  -3  10  12        3.47        7.51      5.81 o 
  -2  10  12       24.90       26.54      5.75 o 
  -1  10  12       45.87       42.70      6.30 o 
   0  10  12        0.53       -9.49      6.05 o 
  -5  11  12        0.31        0.38      7.17 o 
  -4  11  12        0.92        2.61      6.22 o 
  -3  11  12        6.16        9.11      6.30 o 
  -2  11  12        3.82       12.24      7.13 o 
  -1  11  12       32.61       23.91      6.81 o 
   0  11  12       16.18        9.69      6.59 o 
  -5  12  12       17.72       24.68      7.75 o 
  -4  12  12       11.46       11.51      6.48 o 
  -3  12  12        0.11        4.44      6.19 o 
  -2  12  12        0.05        9.98      5.75 o 
  -1  12  12        0.13        3.65      6.76 o 
   0  12  12        8.88       18.77      6.84 o 
  -4  13  12        0.33        2.39      6.90 o 
  -3  13  12       37.87       28.84      6.29 o 
  -2  13  12        0.03        3.62      6.07 o 
  -1  13  12        0.54        6.44      6.17 o 
   0  13  12        0.13        3.74      6.17 o 
  -4  14  12       53.11       46.01      7.06 o 
  -3  14  12       39.62       35.51      7.29 o 
  -2  14  12        3.50        6.64      7.13 o 
  -1  14  12       21.98       25.56      6.74 o 
  -3  15  12        2.73       12.08      7.34 o 
  -2  15  12        0.27        4.94      7.29 o 
  -1  15  12        0.39        1.37      6.51 o 
  -6   1  13        0.45       -5.09      7.67 o 
  -5   1  13       14.24       23.88      5.87 o 
  -4   1  13       52.53       54.17      5.00 o 
  -3   1  13        4.41        9.44      4.62 o 
  -2   1  13       14.08       14.58      5.26 o 
  -1   1  13      162.48      151.70      5.61 o 
   0   1  13       96.88       86.83      6.59 o 
   1   1  13        4.40       11.52      6.91 o 
  -6   2  13        4.40       10.55      6.74 o 
  -5   2  13        0.66        5.49      5.81 o 
  -4   2  13       27.84       27.43      5.52 o 
  -3   2  13        3.31        4.23      4.73 o 
  -2   2  13        0.27        1.42      4.41 o 
  -1   2  13      416.78      392.93      7.69 o 
   0   2  13        2.31        7.61      6.26 o 
  -5   3  13        0.54        9.88      5.98 o 
  -4   3  13       47.87       45.71      5.50 o 
  -3   3  13        4.01       11.84      5.24 o 
  -2   3  13        1.39        5.60      4.84 o 
  -1   3  13       67.16       67.88      6.25 o 
   0   3  13        4.91        3.78      5.73 o 
  -5   4  13       49.05       44.34      6.26 o 
  -4   4  13       36.83       41.87      6.15 o 
  -3   4  13        0.13        2.86      4.70 o 
  -2   4  13       13.47       13.46      4.46 o 
  -1   4  13        2.43        4.42      6.22 o 
   0   4  13       11.80        9.13      6.18 o 
  -5   5  13        1.77       11.88      6.42 o 
  -4   5  13        0.43        4.79      6.23 o 
  -3   5  13        1.17        3.17      6.29 o 
  -2   5  13        3.83       10.74      4.70 o 
  -1   5  13       23.51       28.15      6.28 o 
   0   5  13       11.83       16.79      6.10 o 
  -5   6  13        3.66        7.38      5.37 o 
  -4   6  13        4.79        1.56      5.56 o 
  -3   6  13        1.11        6.66      5.50 o 
  -2   6  13       86.07       77.82      5.15 o 
  -1   6  13        0.30        4.46      5.96 o 
   0   6  13        8.45       12.92      5.88 o 
  -5   7  13        0.12        7.48      6.03 o 
  -4   7  13        0.07        0.35      5.69 o 
  -3   7  13       19.16       21.56      5.49 o 
  -2   7  13      133.84      115.50      6.09 o 
  -1   7  13        6.34        5.67      5.16 o 
   0   7  13       40.63       34.27      6.09 o 
  -5   8  13        5.53       14.78      6.85 o 
  -4   8  13        2.53        0.15      6.47 o 
  -3   8  13      141.15      135.16      7.83 o 
  -2   8  13        1.91        7.71      6.31 o 
  -1   8  13       48.44       52.45      6.10 o 
   0   8  13        0.97       -2.89      6.72 o 
  -5   9  13        2.38        1.57      6.83 o 
  -4   9  13        8.66        6.94      5.87 o 
  -3   9  13        3.38        8.04      7.38 o 
  -2   9  13        2.59        6.80      5.85 o 
  -1   9  13        0.00       11.45      6.11 o 
   0   9  13        9.33       10.77      6.20 o 
  -4  10  13       12.13       16.99      7.03 o 
  -3  10  13        7.93       13.24      5.83 o 
  -2  10  13        1.14        7.76      6.13 o 
  -1  10  13       53.40       49.40      6.58 o 
  -4  11  13       11.58       18.06      7.47 o 
  -3  11  13        0.03        6.34      6.54 o 
  -2  11  13       22.08       31.07      6.22 o 
  -1  11  13        0.10       12.69      6.84 o 
  -4  12  13       21.54       24.34      6.52 o 
  -3  12  13        4.55       16.10      8.69 o 
  -2  12  13        5.10        8.03      6.81 o 
  -1  12  13        8.79        7.80      6.92 o 
  -3  13  13        6.43       16.22      6.61 o 
  -2  13  13       24.64       20.55      6.49 o 
  -5   0  14       76.55       72.25     13.11 o 
  -4   0  14       42.50       52.56      7.43 o 
  -3   0  14        0.39       -1.02      6.20 o 
  -2   0  14       19.98       22.32      6.73 o 
  -1   0  14        2.22        4.93      8.98 o 
   0   0  14        6.11       17.57      8.64 o 
  -5   1  14        8.90       12.24      5.82 o 
  -4   1  14        0.12        6.08      5.05 o 
  -3   1  14       15.68       18.95      5.10 o 
  -2   1  14        1.75        8.76      5.63 o 
  -1   1  14       21.11       23.86      6.43 o 
   0   1  14       38.46       46.69      6.49 o 
  -5   2  14       62.41       47.83      5.80 o 
  -4   2  14        0.91        0.82      5.00 o 
  -3   2  14       31.42       32.72      5.33 o 
  -2   2  14       74.12       70.87      5.20 o 
  -1   2  14       30.33       26.19      5.84 o 
  -5   3  14       10.54       11.63      5.60 o 
  -4   3  14       40.54       30.67      5.53 o 
  -3   3  14        7.78        9.01      5.13 o 
  -2   3  14       58.89       52.83      5.68 o 
  -1   3  14        0.01        6.45      6.06 o 
  -5   4  14        0.38        7.45      6.14 o 
  -4   4  14       12.52       11.98      5.30 o 
  -3   4  14        9.11        9.39      4.81 o 
  -2   4  14        5.97       11.34      5.93 o 
  -1   4  14       14.63       13.12      5.93 o 
  -5   5  14        7.23        9.11      5.69 o 
  -4   5  14        1.44        5.50      6.10 o 
  -3   5  14        0.42       -1.44      5.35 o 
  -2   5  14       25.92       23.07      5.94 o 
  -1   5  14       23.64       16.58      6.29 o 
  -4   6  14       19.14       21.70      6.28 o 
  -3   6  14        6.83       14.74      6.36 o 
  -2   6  14        0.73        3.45      5.74 o 
  -1   6  14        0.09        6.39      5.26 o 
  -4   7  14        0.30       -1.16      5.35 o 
  -3   7  14       34.36       26.98      7.08 o 
  -2   7  14        1.85        0.41      6.08 o 
  -1   7  14        0.16        7.03      6.92 o 
  -4   8  14       17.73        9.82      7.34 o 
  -3   8  14       17.78       14.88      5.68 o 
  -2   8  14        1.34        8.86      6.23 o 
  -1   8  14       13.15       21.11      6.81 o 
  -4   9  14        4.50        9.14      6.55 o 
  -3   9  14        0.09        2.90      6.69 o 
  -2   9  14        3.19        7.14      6.50 o 
  -3  10  14        0.93        5.09      6.63 o 
  -2  10  14        5.17       15.25      6.88 o 
  -4   1  15        2.48        5.38      6.41 o 
  -3   1  15        1.04        2.78      4.85 o 
  -2   1  15        0.28        1.60      5.73 o 
  -4   2  15        5.66        7.91      5.75 o 
  -3   2  15        0.10        5.30      4.88 o 
  -2   2  15       60.48       57.01      6.20 o 
  -4   3  15       17.20       18.83      6.44 o 
  -3   3  15       40.39       41.06      5.49 o 
  -2   3  15       64.45       63.17      6.55 o 
  -3   4  15       12.81       20.08      6.06 o 
  -3   5  15        0.44        6.44      6.80 o 
                                                 
